# Supplementary material for: Oocytes maintain ROS-free mitochondrial metabolism by suppressing complex I
Source: Nature. 2022 Jul 20;607(7920):756–61. doi: 10.1038/s41586-022-04979-5 (PMC9329100; doi:10.1038/s41586-022-04979-5)
Supplement: Supplementary file 4 — Supplementary Table 2 [file 41586_2022_4979_MOESM4_ESM.xlsx]

## Sheet: MitoProteome
Description	Gene Names	Unique Peptides	Abundances: Stage I replicate 1	Abundances: Stage I replicate 2	Abundances: Heart, replicate 1	Abundances: Heart, replicate 2	Abundances: Liver, replicate 1	Abundances: Liver, replicate 2	Abundances: WAT, replicate 1	Abundances: WAT, replicate 2
Kynurenine/alpha-aminoadipate aminotransferase, mitochondrial	AADAT	15	46.0312	0	286.598	690.308	1229.6	2074.3	143.193	406.014
Alanine--tRNA ligase, mitochondrial	AARS2	15	1151.71	1565.34	238.724	303.805	128.498	156.6	112.392	212.391
Alpha-aminoadipic semialdehyde synthase, mitochondrial	AASS	30	5369.04	4465.9	1704.72	1488.2	1333.65	1228.7	2024.28	1848.33
4-aminobutyrate aminotransferase, mitochondrial	ABAT	13	289.025	296.078	310.964	419.546	1947.83	1526.8	543.847	935.507
ATP-binding cassette sub-family B member 6, mitochondrial	ABCB6	9	118.895	153.979	452.814	294.355	369.294	459.4	877.473	510.252
ATP-binding cassette sub-family B member 7, mitochondrial	ABCB7	16	972.091	961.452	553.821	574.938	571.735	447.3	579.214	458.336
ATP-binding cassette sub-family B member 8, mitochondrial	ABCB8	12	193.377	122.899	535.09	386.38	360.432	210.6	319.519	271.869
ATP-binding cassette sub-family D member 3	ABCD3	13	52.161	0	0	67.5671	975.646	1900.6	273.446	368.208
Mycophenolic acid acyl-glucuronide esterase, mitochondrial	ABHD10	5	684.261	701.608	731.469	618.294	384.595	288.9	1278.74	1076.07
Alpha/beta hydrolase domain-containing protein 11	ABHD11	6	568.643	1015.62	235.826	243.155	124.829	171.4	291.611	283.211
3-ketoacyl-CoA thiolase, peroxisomal	ACAA1	16	248.468	136.646	83.1349	75.4725	1563.65	3192.4	531.365	415.736
3-ketoacyl-CoA thiolase, mitochondrial	ACAA2	15	1911.22	1568.33	1517.04	1286.62	644.361	716.4	2379.98	1731.06
Acetyl-CoA carboxylase 1	ACACA	7	0	75.5325	0	0	556.641	2133.8	107.978	185.724
Acyl-CoA dehydrogenase family member 10	ACAD10	35	1060.34	859.322	392.167	350.62	970.799	753.2	509.698	551.096
Acyl-CoA dehydrogenase family member 11	ACAD11	24	1764.03	1902.96	209.904	200.787	4972.8	13636.7	367.774	440.175
Isobutyryl-CoA dehydrogenase, mitochondrial	ACAD8	11	569.492	491.596	1012.43	777.083	584.266	455.6	404.46	437.542
Acyl-CoA dehydrogenase family member 9, mitochondrial	ACAD9	25	811.329	1043.78	1575.97	1322.99	2212.65	1421.6	877.321	922.275
Long-chain specific acyl-CoA dehydrogenase, mitochondrial	ACADL	26	3052.63	2454.39	2047.83	1767.18	1377.2	1435.1	2839.55	2842.64
Medium-chain specific acyl-CoA dehydrogenase, mitochondrial	ACADM	7	348.241	153.082	693.524	480.443	158.407	147	522.688	472.513
Short-chain specific acyl-CoA dehydrogenase, mitochondrial	ACADS	12	692.164	877.253	1651.64	1136.04	506.378	479.7	601.946	544.413
Short/branched chain specific acyl-CoA dehydrogenase, mitochondrial	ACADSB	10	233.125	234.517	345.796	296.826	228.541	213.4	627.672	685.174
Very long-chain specific acyl-CoA dehydrogenase, mitochondrial	ACADVL	55	492.58	662.908	2640.51	2479.6	863.279	971.9	2098.97	2303.7
Aconitate hydratase, mitochondrial	ACO2	22	1204.64	1355.7	4631.78	4846.92	1093.76	1319.9	1921.17	2476.05
Acyl-coenzyme A thioesterase 13	ACOT13	5	1123.29	800.824	145.929	132.355	173.57	133.7	163.337	209.151
Acyl-coenzyme A thioesterase 2, mitochondrial	ACOT2	8	645.671	865.299	312.306	343.703	0	0	98.337	168.779
Cytosolic acyl coenzyme A thioester hydrolase	ACOT7	2	0	119.985	0	0	0	143.2	0	0
Lysophosphatidic acid phosphatase type 6	ACP6	12	395.699	311.693	83.0276	71.0875	148.507	180.7	130.406	142.719
Acyl-CoA synthetase family member 2, mitochondrial	ACSF2	18	80.1113	236.833	3866.98	2173.51	1067.45	925.6	432.622	417.424
Acyl-CoA synthetase family member 3, mitochondrial	ACSF3	14	417.558	785.583	756.587	738.791	657.792	629.6	276.693	323.178
Long-chain-fatty-acid--CoA ligase 1	ACSL1	15	108.755	0	899.188	861.696	895.888	709.7	519.39	997.55
Acyl-coenzyme A synthetase ACSM3, mitochondrial	ACSM3	9	0	0	0	0	78.1652	0	359.199	294.958
Acetyl-coenzyme A synthetase 2-like, mitochondrial	ACSS1	5	0	0	319.927	548.751	107.797	147.1	0	0
Acyl-CoA synthetase short-chain family member 3, mitochondrial	ACSS3	24	233.934	294.958	212.158	191.275	1274.39	930.2	3900.14	3847.62
Uncharacterized aarF domain-containing protein kinase 5	ADCK5	9	280.544	247.068	142.387	128.34	381.964	348.2	697.645	535.839
Hydroxyacid-oxoacid transhydrogenase, mitochondrial	ADHFE1	7	44.4506	0	508.792	372.175	1294.4	950.5	0	74.3977
AFG3-like protein 2	AFG3L2	26	4724.52	3002.4	1711.06	1685.72	1244.41	1225.3	1582.68	1272.93
Acylglycerol kinase, mitochondrial	AGK	9	1361.51	1067.54	381.272	460.988	438.736	449.9	1280.97	1093.15
Agmatinase, mitochondrial	AGMAT	8	292.957	350.991	0	0	1338.99	692.9	87.1739	0
1-acyl-sn-glycerol-3-phosphate acyltransferase epsilon	AGPAT5	7	98.5392	88.7563	0	0	167.2	156.7	104.172	0
Serine--pyruvate aminotransferase	AGXT	15	106.558	99.5146	92.9029	102.401	4177.23	3426.2	95.394	154.061
Alanine--glyoxylate aminotransferase 2, mitochondrial	AGXT2	8	87.3976	142.847	55.8169	144.46	106.897	220.7	362.345	684.904
Putative adenosylhomocysteinase 2	AHCYL1	4	76.5645	308.48	0	0	0	115.7	54.5471	76.7606
Apoptosis-inducing factor 1, mitochondrial	AIFM1	23	608.545	762.721	788.306	1021.54	630.099	626.1	895.638	821.48
Adenylate kinase 2, mitochondrial	AK2	11	1277.35	700.039	268.136	191.09	685.763	677	646.548	554.877
GTP:AMP phosphotransferase, mitochondrial	AK3	9	0	0	286.705	232.038	228.611	124.6	345.6	273.962
Adenylate kinase isoenzyme 4, mitochondrial	AK4	5	74.6369	142.473	127.198	90.0483	196.486	141.2	2479.79	1646.88
A-kinasechor protein 1, mitochondrial	AKAP1	5	0	0	0	0	0	0	215.245	372.528
Aflatoxin B1 aldehyde reductase member 2	AKR7A2	11	510.43	660.218	332.379	352.226	1119.31	833.6	842.715	891.827
5-aminolevulinate synthase, nonspecific, mitochondrial	ALAS1	5	192.144	120.434	177.219	147.178	1242.68	707	707.489	1000.39
Delta-1-pyrroline-5-carboxylate synthase	ALDH18A1	23	3097.2	3417.27	1273.27	1171.12	1371.46	1270.3	3194.08	3938.96
Mitochondrial 10-formyltetrahydrofolate dehydrogenase	ALDH1L2	27	482.248	641.54	556.612	759.358	3211.63	4632.9	2798.44	3102.83
Aldehyde dehydrogenase, mitochondrial	ALDH2	23	1846.84	2335.38	2270.83	2148.68	2252.04	2532.7	7211.23	7049.75
Fatty aldehyde dehydrogenase	ALDH3A2	12	126.875	227.345	78.9487	114.259	1506.26	1053.2	333.169	89.0477
Delta-1-pyrroline-5-carboxylate dehydrogenase, mitochondrial	ALDH4A1	2	0	0	0	0	490.108	430.5	57.6423	116.997
Succinate-semialdehyde dehydrogenase, mitochondrial	ALDH5A1	12	81.6148	106.537	234.162	229.073	1166.39	1012.8	570.69	627.519
Methylmalonate-semialdehyde dehydrogenase [acylating], mitochondrial	ALDH6A1	10	1228.58	1006.35	475.624	391.815	372.479	420.6	381.931	621.443
Alpha-aminoadipic semialdehyde dehydrogenase	ALDH7A1	7	510.198	489.654	155.053	88.813	455.283	307.1	250.46	257.624
Aldehyde dehydrogenase 9 family, member A1	ALDH9A1	17	225.221	527.308	323.684	235.497	1442.35	2118.3	3876.09	3540.71
Alpha-ketoglutarate-dependent dioxygenase alkB homolog 7	ALKBH7	5	186.901	282.182	0	0	0	0	0	0
Alpha-methylacyl-CoA racemase	AMACR	6	461.199	655.063	198.74	411.023	288.567	610.4	222.197	297.456
Aminomethyltransferase, mitochondrial	AMT	18	2043.45	2098.17	195.413	264.092	2316.64	1853.2	1479.42	1079.78
Proteingel homolog 2	ANGEL2	2	0	0	0	70.6552	0	0	0	0
Apolipoprotein O	APOO	7	66.5795	94.5837	389.001	427.513	114.236	127.6	145.527	137.183
Apolipoprotein O-like	APOOL	13	212.114	142.996	381.326	483.531	216.426	217.4	429.273	282.266
ADP-ribosylation factor-like protein 2	ARL2	4	810.828	1734.86	423.188	502.492	335.508	616.2	836.677	1015.71
Armadillo repeat-containing protein 10	ARMC10	4	102.009	217.632	0	0	0	0	0	0
ATPase family AAA domain-containing protein 3A	ATAD3A	17	2297.9	2130.75	292.287	255.878	523.201	425.3	494.374	441.12
Mitochondrial inner membrane protease ATP23 homolog	ATP23	3	82.2316	88.3827	74.333	69.9758	0	0	73.5244	0
ATP synthase subunit alpha, mitochondrial	ATP5A1	16	2151.55	2463.88	10881.2	12615.5	3582.51	3091.4	4814.25	5279.4
ATP synthase subunit beta, mitochondrial	ATP5B	14	2604.89	2713.64	9926.33	12666.6	3150.63	3273.4	4435.11	4730.06
ATP synthase subunit gamma, mitochondrial	ATP5C1	5	1500.68	1295.56	7365.41	7990.02	2073.84	1113.3	3050.63	2559.9
ATP synthase subunit delta, mitochondrial	ATP5D	2	195.768	203.437	774.566	840.389	383.28	474.3	311.35	315.819
ATP synthase subunit b, mitochondrial	ATP5F1	9	181.58	261.039	1209.94	1298.41	316.33	222.6	552.626	579.451
ATP synthase subunit d, mitochondrial	ATP5H	9	302.21	372.134	2973.91	2953.68	594.097	473.1	1223.17	1464.73
ATP synthase subunit e, mitochondrial	ATP5I	5	544.51	652.747	4210.85	4027.41	490.869	480.1	1661.53	1922.05
ATP synthase subunit f, mitochondrial	ATP5J2	11	64.4977	80.7622	358.462	358.587	178.693	191.6	201.951	118.01
ATP synthase subunit g, mitochondrial	ATP5L	2	196.5	239.149	752.937	799.194	238.927	247	365.237	348.629
6.8 kDa mitochondrial proteolipid	ATP5MPL	2	92.9877	115.428	643.397	754.664	185.063	135	203.727	220.02
ATP synthase subunit O, mitochondrial	ATP5O	15	586.3	675.758	3280.58	3607.49	861.825	821.5	1393.92	1360.56
ATP synthase subunit s, mitochondrial	ATP5S	5	325.033	228.839	509.919	498.292	489.138	433.2	448.301	453.07
ATP synthase mitochondrial F1 complex assembly factor 1	ATPAF1	7	149.12	164.737	403.062	415.84	133.76	108.4	305.667	393.322
	ATPAF2	3	328.078	314.009	133.263	108.515	137.568	112.2	235.745	212.189
ATPase inhibitor, mitochondrial	ATPIF1	11	592.97	563.991	395.763	787.583	1365.85	1583.7	636.755	627.519
Methylglutaconyl-CoA hydratase, mitochondrial	AUH	7	285.324	127.456	436.874	411.887	494.262	353.6	694.803	446.791
Bcl2tagonist of cell death	BAD	3	0	0	0	99.4978	189.84	155.4	233.766	92.8283
Bcl-2 homologoustagonist/killer	BAK1	4	105.517	150.168	277.313	265.636	798.891	659.5	592.813	511.13
2-oxoisovalerate dehydrogenase subunit alpha, mitochondrial	BCKDHA	22	1486.53	1251.4	1090.74	1099.54	1047.3	1027.6	1371.19	1746.39
Bcl-2-like protein 13	BCL2L13	9	0	0	66.1752	358.155	102.605	142.4	454.492	402.369
Beta,beta-carotene 9',10'-oxygenase	BCO2	13	101.084	200.673	139.274	158.542	301.168	374.7	704.749	717.107
Mitochondrial chaperone BCS1	BCS1L	11	769.5	612.03	77.3922	124.141	104.059	100.2	129.442	94.5161
D-beta-hydroxybutyrate dehydrogenase, mitochondrial	BDH1	10	416.131	650.356	588.653	776.836	1038.72	914.7	314.394	328.376
BolA-like protein 3	BOLA3	4	465.594	533.882	630.731	623.791	277.144	326.9	1095.36	1122.04
Valacyclovir hydrolase	BPHL	8	641.237	534.107	280.265	269.157	198.355	205.4	347.123	317.034
Probable peptide chain release factor C12orf65, mitochondrial	C12ORF65	4	289.835	281.136	474.551	518.241	674.062	301.3	331.545	331.481
Complement component 1 Q subcomponent-binding protein, mitochondrial	C1QBP	8	899.343	864.402	130.043	85.5397	100.874	0	194.492	191.26
Carbonichydrase 5B, mitochondrial	CA5B	5	0	0	0	0	0	0	196.167	258.232
Probable cysteine--tRNA ligase, mitochondrial	CARS2	10	461.816	570.042	110.185	82.7604	100.597	0	140.351	140.221
Catalase	CAT	19	430.28	1222.19	134.551	91.3453	2912.19	7092.1	905.33	1152.83
Carbonyl reductase family member 4	CBR4	9	1972.21	1222.94	587.794	433.813	856.771	883	1801.73	940.503
Coiled-coil domain-containing protein 127	CCDC127	12	540.886	596.415	653.809	734.344	674.893	645.8	1880.73	1346.92
Coiled-coil domain-containing protein 51	CCDC51	12	485.679	356.818	433.117	464.879	340.701	264.9	303.13	288.139
Coiled-coil domain-containing protein 58	CCDC58	4	576.123	509.303	257.08	231.976	241.488	230.3	366.201	433.559
Coiled-coil domain-containing protein 90B, mitochondrial	CCDC90B	13	1295.5	1416.96	396.407	438.074	380.026	380.1	884.83	737.766
CDK5 regulatory subunit-associated protein 1	CDK5RAP1	3	232.97	118.491	0	0	0	0	0	0
Coiled-coil-helix-coiled-coil-helix domain-containing protein 2, mitochondrial	CHCHD2	2	50.9273	0	95.5327	107.897	85.9194	0	91.9943	78.4484
Coiled-coil-helix-coiled-coil-helix domain-containing protein 3, mitochondrial	CHCHD3	18	474.499	444.379	1443.3	1895.27	585.789	489.6	627.063	656.752
Mitochondrial intermembrane space importd assembly protein 40	CHCHD4	2	66.7722	218.08	0	435.789	0	146.3	0	469.07
Coiled-coil-helix-coiled-coil-helix domain-containing protein 6, mitochondrial	CHCHD6	9	73.1333	0	499.132	389.468	110.774	0	475.245	377.254
Choline dehydrogenase, mitochondrial	CHDH	20	0	0	0	0	1870.01	792.2	0	0
CDGSH iron-sulfur domain-containing protein 1	CISD1	2	184.896	203.213	155.106	265.76	123.029	154.2	165.062	194.501
CDGSH iron-sulfur domain-containing protein 3, mitochondrial	CISD3	4	118.316	146.881	0	0	0	112	55.2068	0
Caseinolytic peptidase B protein homolog	CLPB	12	629.671	593.726	225.307	215.856	420.043	459.7	633.305	578.911
ATP-dependent Clp protease ATP-binding subunit clpX-like, mitochondrial	CLPX	6	304.176	303.998	130.043	181.455	194.271	258.4	242.392	343.634
Citrate lyase subunit beta-like protein, mitochondrial	CLYBL	10	275.994	192.305	214.466	221.909	147.815	103	141.924	158.652
COX assembly mitochondrial protein homolog (Fragment)	CMC1	3	684.261	448.115	531.602	227.406	276.728	168.4	330.276	362.874
COX assembly mitochondrial protein 2 homolog	CMC2	2	0	0	74.494	0	0	0	0	0
Cytochrome c oxidase assembly protein 1 homolog	COA1	5	69.4709	114.008	190.421	179.788	118.252	119.6	218.391	198.011
Cytochrome c oxidase assembly protein 3 homolog, mitochondrial	COA3	5	78.8776	0	65.5848	67.7524	0	0	0	0
Bifunctional coenzyme A synthase	COASY	11	135.511	253.792	453.512	488.472	476.676	685.4	702.11	772.534
Catechol O-methyltransferase	COMT	10	114.692	606.277	128.808	102.277	1137.31	2785.6	276.287	404.259
Coenzyme Q-binding protein COQ10 homolog B, mitochondrial	COQ10B	8	104.592	135.899	559.779	426.772	73.8727	100.6	612.856	532.328
Hexaprenyldihydroxybenzoate methyltransferase, mitochondrial	COQ3	7	460.852	360.255	627.886	423.993	410.419	266.9	523.094	296.916
Ubiquinone biosynthesis protein COQ4 homolog, mitochondrial	COQ4	6	0	0	143.084	145.881	86.681	0	165.925	126.719
2-methoxy-6-polyprenyl-1,4-benzoquinol methylase, mitochondrial	COQ5	10	910.948	1202.32	1047.32	1071.87	733.95	907.7	1624.18	1404.71
Ubiquinone biosynthesis monooxygenase COQ6	COQ6	18	1503.57	1397.91	860.063	802.529	530.333	526.5	760.158	670.119
Ubiquinone biosynthesis protein COQ7 homolog	COQ7	7	603.957	804.783	735.924	592.107	394.911	311	786.696	843.421
Atypical kinase COQ8B, mitochondrial	COQ8B	11	1410.43	2643.41	356.96	364.949	239.411	257.4	446.424	526.05
Ubiquinone biosynthesis protein COQ9, mitochondrial	COQ9	3	99.0018	82.3312	119.738	151.686	107.728	108.7	197.486	122.263
Cytochrome c oxidase assembly protein COX16 homolog, mitochondrial	COX16	2	0	0	143.567	172.5	0	0	117.873	109.369
Cytochrome c oxidase protein 20 homolog	COX20	3	77.2584	0	368.606	297.752	0	0	107.775	0
Cytochrome c oxidase subunit 4 isoform 2, mitochondrial	COX4I2	6	171.788	177.139	847.826	591.922	166.092	0	193.427	147.243
Cytochrome c oxidase subunit 5A, mitochondrial	COX5A	4	45.9541	0	386.049	438.074	0	0	66.0654	81.1488
COX5B protein	COX5B	9	283.743	380.726	2554.86	3023.1	456.529	585.5	784.108	1094.63
Cytochrome c oxidase subunit 6A1, mitochondrial	COX6A1	5	209.145	320.06	1346.8	1422.12	1202.87	1018.9	1076.18	1198.94
Cytochrome c oxidase subunit 6C	COX6C	3	0	0	163.157	142.36	0	0	60.7883	0
Cytochrome c oxidase subunit 7A-related protein, mitochondrial	COX7A2L	4	0	0	1380.39	1473.94	0	0	77.2793	119.09
Cytochrome c oxidase subunit 7C, mitochondrial	COX7C	2	131.231	228.764	2196.82	883.375	249.866	194	153.442	204.087
Coproporphyrinogen-III oxidase, mitochondrial	CPOX	11	0	0	87.9116	0	742.881	326.9	196.725	221.033
Carbamoyl-phosphate synthase [ammonia], mitochondrial	CPS1	56	623.542	853.495	340.161	510.335	42174.2	28657.9	753.866	893.92
Carnitine O-palmitoyltransferase 1, liver isoform	CPT1A	30	4334.07	4480.77	226.488	219.192	1806.94	1551.2	887.063	764.095
Carnitine O-palmitoyltransferase 1, muscle isoform	CPT1B	27	320.676	414.569	5292.99	4786.02	573.258	679.8	1518.34	1635.13
Carnitine O-palmitoyltransferase 2, mitochondrial	CPT2	27	4399.68	4961.31	809.183	714.58	1055.89	786.6	2509.37	2297.42
Carnitine O-acetyltransferase	CRAT	35	346.93	416.437	1245.84	951.065	918.528	822.7	2823.46	2198.71
Peroxisomal carnitine O-octanoyltransferase	CROT	13	93.643	0	102.402	89.4306	739.835	688.3	876.306	825.193
Quinone oxidoreductase	CRYZ	5	69.1625	0	74.8161	78.4371	216.218	481.9	67.131	0
Citrate synthase, mitochondrial	CS	2	51.9297	82.107	0	65.2819	0	0	68.4503	109.099
NADH-cytochrome b5 reductase 3	CYB5R3	19	1279.78	819.277	1075.17	820.996	774.798	820.8	1494.29	837.008
Cytochrome c1, heme protein, mitochondrial	CYC1	6	1231.24	1240.27	3231.58	3339.32	930.644	883.4	1391.23	1429.69
Cytochrome c	CYCS	4	340.955	348.301	1888.97	1246.22	0	101	309.371	418.301
Sterol 26-hydroxylase, mitochondrial	CYP27A1	10	0	0	66.3362	0	3137.2	951.7	761.833	202.129
D-2-hydroxyglutarate dehydrogenase, mitochondrial	D2HGDH	10	129.882	120.359	135.678	117.347	0	0	119.851	116.39
28S ribosomal protein S29, mitochondrial	DAP3	12	343.306	284.872	306.188	287.562	342.778	354.7	479.152	615.3
Aspartate--tRNA ligase, mitochondrial	DARS2	21	3552.34	2839.83	880.028	612.921	389.095	398	1215.82	865.565
Acyl-CoA-binding protein	DBI	2	80.4197	176.691	0	63.4291	152.453	829.5	55.1053	117.065
Lipoamide acyltransferase component of branched-chain alpha-keto acid dehydrogenase complex, mitochondrial	DBT	2	0	0	79.861	67.2583	86.7502	0	99.8593	0
L-xylulose reductase	DCXR	5	43.4868	106.537	0	0	139.576	278.3	204.285	165.471
2,4-dienoyl-CoA reductase, mitochondrial	DECR1	11	2578.79	2765.27	726.371	424.178	375.179	380.9	439.015	389.879
Deoxyguanosine kinase, mitochondrial	DGUOK	6	236.055	311.319	221.013	211.101	234.357	240	950.338	706.575
Dihydroorotate dehydrogenase (quinone), mitochondrial	DHODH	10	410.618	524.618	94.0299	193.437	133.968	223	243.711	234.062
Dehydrogenase/reductase SDR family member 4	DHRS4	7	40.1327	0	551.46	414.975	786.221	1034.9	574.292	594.844
Dehydrogenase/reductase SDR family member 7B	DHRS7B	5	627.281	264.999	0	0	186.516	337.1	0	0
Probable 2-oxoglutarate dehydrogenase E1 component DHKTD1, mitochondrial	DHTKD1	23	1563.94	1517.52	465.641	329.251	534.971	513.8	667.403	784.956
Putative ATP-dependent RNA helicase DHX30	DHX30	7	243.688	331.865	54.5824	0	0	123.4	64.2387	78.9885
Diablo homolog, mitochondrial	DIABLO	8	209.993	330.52	0	0	228.68	172.9	269.945	296.376
Dihydrolipoyllysine-residue acetyltransferase component of pyruvate dehydrogenase complex, mitochondrial	DLAT	10	255.793	193.127	276.83	221.6	0	0	329.617	272.206
Dihydrolipoyl dehydrogenase, mitochondrial	DLD	12	1410.43	1344.34	2563.82	2976.47	1387.24	1162.1	1697.56	1986.93
Dihydrolipoyllysine-residue succinyltransferase component of 2-oxoglutarate dehydrogenase complex, mitochondrial	DLST	6	390.147	349.422	800.382	723.165	498.277	333	929.534	793.193
Transmembrane protein C9orf123	DMAC1	2	93.4888	105.043	103.798	111.788	84.2578	116.2	83.2161	107.613
Dimethylglycine dehydrogenase, mitochondrial	DMGDH	16	305.333	423.086	0	0	1077.56	917.8	1745.81	2033.04
DnaJ homolog subfamily A member 3, mitochondrial	DNAJA3	4	0	0	0	0	0	0	70.3785	68.3216
DnaJ homolog subfamily C member 11	DNAJC11	14	506.999	327.158	259.012	333.512	652.115	578	804.202	710.896
Mitochondrial import inner membrane translocase subunit TIM14	DNAJC19	8	1854.7	2036.76	1623.41	1517.73	1854.71	1299.3	3368.02	2459.31
DnaJ homolog subfamily C member 28	DNAJC28	6	92.8335	78.3715	389.376	338.329	225.703	187	209.207	174.652
DNAJC4 protein (Fragment)	DNAJC4	5	0	0	175.93	230.123	190.947	110.3	246.908	275.177
DNL-type zinc finger protein	DNLZ	3	104.322	0	59.1981	65.0966	0	0	132.182	150.146
Dynamin 1-like, isoform CRA_a	DNM1L	8	437.99	851.403	267.706	744.35	318.13	507.5	318.758	376.107
Thymidylate kinase	DTYMK	8	0	0	0	0	0	0	0	72.2373
Deoxyuridine 5'-triphosphate nucleotidohydrolase, mitochondrial	DUT	8	1071.44	364.065	0	0	80.6576	0	287.552	126.854
Probable glutamate--tRNA ligase, mitochondrial	EARS2	7	1336.68	1395.6	242.481	216.289	874.633	635	840.026	892.097
Delta(3,5)-Delta(2,4)-dienoyl-CoA isomerase, mitochondrial	ECH1	11	329.775	300.486	114.103	0	331.077	564.1	238.079	294.283
Ethylmalonyl-CoA decarboxylase	ECHDC1	6	44.4891	0	80.9881	85.0456	84.327	0	0	0
Enoyl-CoA hydratase domain-containing protein 2, mitochondrial	ECHDC2	16	197.58	119.686	80.4514	63.6761	221.41	315.5	338.446	304.207
Enoyl-CoA hydratase domain-containing protein 3, mitochondrial	ECHDC3	9	1002.39	1103.25	76.0505	80.4135	156.33	217	287.451	337.558
Enoyl-CoA hydratase, mitochondrial	ECHS1	13	1222.37	916.326	1130.24	879.854	841.816	652.8	1186.64	1047.51
Enoyl-CoA delta isomerase 1, mitochondrial	ECI1	10	440.034	470.752	290.194	210.236	378.433	415.7	449.925	307.785
Enoyl-CoA delta isomerase 2, mitochondrial	ECI2	9	235.283	129.474	317.834	198.131	143.661	189.4	207.482	129.217
Peroxisomal bifunctional enzyme	EHHADH	15	236.71	308.107	0	67.5053	1677.96	4320.1	102.853	103.293
Zinc phosphodiesterase ELAC protein 2	ELAC2	21	2948.08	1292.49	91.7221	106.477	131.752	219.2	146.237	138.601
Endonuclease G, mitochondrial	ENDOG	3	122.326	0	843.801	537.387	104.613	100.3	0	77.2332
Bifunctional epoxide hydrolase 2	EPHX2	16	144.416	298.917	232.874	255.26	1525.78	3883.4	1200.85	3327.37
GTPase Era, mitochondrial	ERAL1	3	185.821	223.908	69.9321	91.5305	79.8268	113.5	131.826	256.476
Electron transfer flavoprotein subunit alpha, mitochondrial	ETFA	6	142.604	203.661	361.522	258.534	320.138	0	83.8757	166.686
Electron transfer flavoprotein subunit beta	ETFB	3	261.537	275.682	388.625	383.168	290.367	239.8	199.972	219.48
Electron transfer flavoprotein-ubiquinone oxidoreductase, mitochondrial	ETFDH	21	1079.11	868.213	3375.79	3194.55	3626.62	2226.8	3459.35	2550.31
Protein ETHE1, mitochondrial	ETHE1	2	76.7958	115.951	123.226	125.87	158.546	128.8	125.687	120.17
Exonuclease 3'-5' domain-containing protein 2	EXD2	2	89.518	78.0726	0	0	214.833	380	0	0
Nuclease EXOG, mitochondrial	EXOG	8	476.234	527.681	0	0	0	0	0	0
Fatty acid-binding protein, liver	FABP1	7	0	0	0	0	490.038	3045.7	0	0
Fumarylacetoacetate hydrolase domain-containing protein 2A	FAHD2A	3	0	0	117.645	0	246.404	0	856.263	0
Protein FAM162A	FAM162A	4	473.073	201.271	2042.52	3016.25	634.391	496	918.979	896.418
Protein FAM210A	FAM210A	7	54.6283	119.761	196.164	175.773	92.8428	0	469.866	292.662
Protein FAM210B	FAM210B	2	65.9626	0	0	0	0	0	126.448	78.1108
Phenylalanine--tRNA ligase, mitochondrial	FARS2	6	431.282	284.05	66.6582	63.7996	184.162	181.9	156.74	181.133
Fatty acid synthase	FASN	6	61.8761	102.802	0	0	120.606	1218.2	114.625	413.44
FAST kinase domain-containing protein 1	FASTKD1	14	919.815	750.17	76.2652	84.6132	117.767	148.6	109.703	129.082
FAST kinase domain-containing protein 2	FASTKD2	12	957.788	1040.94	824.694	676.659	170.454	146.7	325.608	342.958
FAST kinase domain-containing protein 3	FASTKD3	5	418.059	354.427	0	0	0	0	0	0
FAST kinase domain-containing protein 5	FASTKD5	4	337.639	392.231	114.103	144.398	171.7	151.6	200.683	229.134
F-box/LRR-repeat protein 4	FBXL4	3	0	0	0	0	91.8735	108.3	191.346	170.804
Farnesyl pyrophosphate synthase	FDPS	6	64.6904	213.374	276.132	325.545	351.363	892.8	289.125	374.959
Adrenodoxin, mitochondrial	FDX1	2	0	0	120.221	123.338	129.675	0	154.102	184.441
Adrenodoxin-like protein, mitochondrial	FDX2	4	90.5974	131.267	0	0	0	0	61.448	88.3726
NADPH:adrenodoxin oxidoreductase, mitochondrial	FDXR	8	55.5921	0	0	0	199.048	148.3	0	0
Fumarate hydratase, mitochondrial	FH	19	2429.9	2325	3570.02	3190.91	1536.93	1370.3	2084.92	2542.62
Peptidyl-prolyl cis-trans isomerase FKBP10	FKBP10	19	1548.25	1922.45	62.955	86.219	1441.8	1695.1	265.885	216.307
FAD synthase	FLAD1	15	741.704	742.325	179.902	186.273	563.08	536.4	690.186	685.849
FAD-dependent oxidoreductase domain-containing protein 1	FOXRED1	8	222.87	254.315	60.4862	0	251.735	332	180.589	207.125
Ferritin (Fragment)	FTH1	17	312.311	1161.75	218.759	408.367	1623.12	3511.8	360.671	364.292
Growth arrestd DNA damage-inducible proteins-interacting protein 1	GADD45GIP1	7	795.214	330.445	441.758	297.814	249.312	167.8	436.631	338.3
Glutamyl-tRNA(Gln) amidotransferase subunit B, mitochondrial	GATB	13	1155.18	1761.75	504.499	586.364	295.56	285	339.765	538.472
ES1 protein homolog, mitochondrial	GATD3A	11	944.025	891.896	3238.61	2799.96	533.725	506.4	1755.76	1904.23
Glycine amidinotransferase, mitochondrial	GATM	2	44.4506	0	0	0	0	0	0	0
2-amino-3-ketobutyrate coenzyme A ligase, mitochondrial	GCAT	7	242.878	450.879	0	0	1361.07	980.8	240.971	444.631
Glutaryl-CoA dehydrogenase, mitochondrial	GCDH	16	1595.36	1129.4	678.551	726.871	975.992	888.4	744.682	1003.69
Growth hormone-inducible transmembrane protein	GHITM	8	1018.78	944.119	154.14	144.584	519.878	397.8	334.843	288.342
Glycine dehydrogenase [decarboxylating], mitochondrial	GLDC	19	875.942	887.488	0	0	2820.73	2166.5	130.304	351.06
Glutaminase kidney isoform, mitochondrial	GLS	9	90.0963	133.134	58.9297	82.6369	90.9043	134.7	246.046	218.872
Glutaminase 2 short variant	GLS2	8	73.6345	81.1358	0	112.776	1591.76	1231.5	0	133.673
Glutamate dehydrogenase 1, mitochondrial	GLUD1	6	2536.77	1206.43	216.612	264.463	959.514	934.1	869.811	657.697
Glycerate kinase	GLYCTK	11	111.261	140.755	113.673	134.702	3251.16	1960.3	164.504	212.661
Aspartate aminotransferase, mitochondrial	GOT2	11	897.763	1090.7	570.566	580.249	495.231	402.8	281.514	238.991
Glycerol-3-phosphate acyltransferase 1, mitochondrial	GPAM	10	103.782	127.681	85.7648	88.6895	1078.53	1021.9	220.269	319.397
Glycerol-3-phosphate dehydrogenase, mitochondrial	GPD2	21	390.224	607.995	335.599	409.911	1083.79	1138.3	4416.59	3197.55
Alanine aminotransferase 2	GPT2	11	289.603	357.565	0	0	1897.84	1455.1	112.798	129.622
Glutathione peroxidase 1	GPX1	2	374.264	319.313	0	0	0	0	0	0
Phospholipid hydroperoxide glutathione peroxidase, mitochondrial	GPX4	4	139.751	268.51	519.258	484.395	872.695	1252.5	701.653	1116.84
Glyoxylate reductase/hydroxypyruvate reductase	GRHPR	9	430.511	438.626	224.341	289.476	4447.66	6611.4	264.871	308.258
GrpE protein homolog 1, mitochondrial	GRPEL1	8	590.425	758.911	278.279	262.61	506.724	540.4	460.124	635.081
GrpE protein homolog 2, mitochondrial	GRPEL2	2	47.3034	0	0	0	0	0	0	0
G-rich sequence factor 1	GRSF1	4	755.891	647.443	99.0749	114.012	0	0	53.8875	78.4484
Glutathione reductase, mitochondrial	GSR	11	881.764	2133.96	293.736	291.082	123.583	144.9	423.083	399.736
Glutathione S-transferase kappa 1	GSTK1	17	1102.01	796.192	645.973	611.192	926.143	1229.8	1324.76	1355.23
Maleylacetoacetate isomerase	GSTZ1	7	0	0	0	0	78.096	0	0	0
GTP-binding protein 10	GTPBP10	10	1145.11	1130.97	106.964	91.5305	284.067	207.9	395.327	313.523
Putative GTP-binding protein 6	GTPBP6	10	1567.95	1416.36	182.8	237.102	204.725	226.2	460.124	483.787
Translation factor GUF1, mitochondrial	GUF1	14	2153.25	2007.4	217.149	154.28	503.608	386.6	448.91	441.255
Hydroxyacyl-coenzyme A dehydrogenase, mitochondrial	HADH	10	495.163	561.525	1037.28	601.186	626.568	507.6	1778.29	1413.02
Trifunctional enzyme subunit alpha, mitochondrial	HADHA	15	329.351	477.924	1253.36	1080.7	763.028	560.8	1135.49	1521.17
Trifunctional enzyme subunit beta, mitochondrial	HADHB	5	482.865	647.891	1206.93	1239.18	843.201	514.9	1490.99	1433.54
Hydroxyacid oxidase 2	HAO2	7	0	0	0	0	287.737	707	0	0
Cytochrome c-type heme lyase	HCCS	9	135.279	400.15	61.6669	190.102	0	0	162.322	368.748
Haloacid dehalogenase-like hydrolase domain-containing protein 3	HDHD3	5	357.185	295.331	0	0	91.2504	0	115.234	97.6216
Heme-binding protein 1	HEBP1	6	73.8658	171.835	0	0	821.462	1316	173.637	180.863
3-hydroxyisobutyrate dehydrogenase, mitochondrial	HIBADH	6	606.887	657.603	439.558	417.384	413.466	386.9	651.876	597.747
3-hydroxyisobutyryl-CoA hydrolase, mitochondrial	HIBCH	12	1091.64	818.978	681.771	536.831	337.17	378.5	496.201	511.13
Histidine triad nucleotide-binding protein 1	HINT1	2	86.9735	190.213	0	0	102.466	249.8	74.793	97.5541
Histidine triad nucleotide-binding protein 2, mitochondrial	HINT2	8	78.4535	78.2221	0	0	155.638	101.1	120.359	126.719
Hydroxymethylglutaryl-CoA lyase, mitochondrial	HMGCL	9	191.835	222.19	631.428	446.536	633.56	525	532.532	414.791
Probable 4-hydroxy-2-oxoglutarate aldolase, mitochondrial	HOGA1	12	82.8485	103.773	99.1286	113.826	1723.1	1431.7	1652.85	1675.16
Iron-sulfur cluster co-chaperone protein HscB, mitochondrial	HSCB	5	0	0	96.3914	68.3082	0	0	0	0
3-hydroxyacyl-CoA dehydrogenase type-2	HSD17B10	8	755.66	428.017	978.298	648.249	861.271	551	737.629	554.81
Peroxisomal multifunctional enzyme type 2	HSD17B4	23	1599.03	1374.6	188.436	149.092	2552.24	5721.7	1584.86	2223.96
Estradiol 17-beta-dehydrogenase 8	HSD17B8	10	943.37	820.921	316.922	274.962	681.193	594.5	453.781	334.52
Inactive hydroxysteroid dehydrogenase-like protein 1	HSDL1	2	85.2001	89.8769	136.912	151.686	90.4889	0	184.141	138.196
Hydroxysteroid dehydrogenase-like protein 2	HSDL2	19	1770.97	2664.93	1360	1442.32	1498.36	1845.5	1507.53	1748.01
Stress-70 protein, mitochondrial	HSPA9	20	1806.86	2070.31	336.028	369.828	586.551	587.1	570.03	1280.42
60 kDa heat shock protein, mitochondrial	HSPD1	20	3131.9	2459.1	326.529	312.204	513.37	447.8	546.638	543.333
10 kDa heat shock protein, mitochondrial	HSPE1	14	15962.8	11391	771.561	782.765	1493.72	1571.9	841.193	914.578
Oxidoreductase HTATIP2	HTATIP2	7	39.4002	0	0	0	321.661	396.9	184.141	217.995
Serine protease HTRA2, mitochondrial	HTRA2	12	1461.51	1420.18	625.041	558.571	1255.56	1092.5	957.898	1079.51
Isoleucine--tRNA ligase, mitochondrial	IARS2	24	566.292	680.091	355.725	317.578	506.655	490.6	847.637	702.862
Putative transferase CAF17, mitochondrial	IBA57	11	546.206	401.943	177.219	119.756	99.1431	0	386.092	279.97
Insulin-degrading enzyme	IDE	10	659.472	823.909	648.978	571.109	692.132	632	718.297	753.293
Isocitrate dehydrogenase [NADP], mitochondrial	IDH2	5	883.884	1505.35	3661.42	2694.47	415.335	341.3	291.662	313.321
Isocitrate dehydrogenase [NAD] subunit alpha, mitochondrial	IDH3A	10	996.302	1234.89	244.413	264.463	102.882	165.7	487.22	465.829
Isocitrate dehydrogenase [NAD] subunit beta, mitochondrial	IDH3B	5	407.226	872.396	444.495	313.687	81.1423	117.6	467.938	349.44
Isocitrate dehydrogenase [NAD] subunit gamma, mitochondrial	IDH3G	9	1299.32	1405.31	1532.17	1272.84	418.312	335.8	2182.49	1625.95
Isopentenyl-diphosphate Delta-isomerase 1	IDI1	5	323.336	316.176	82.1689	71.8286	128.706	129.4	201.139	194.163
Mitochondrial inner membrane protein	IMMT	35	1479.71	1353.01	3215.7	4054.77	1997.4	2065.1	2594.62	2311.73
HESB like domain containing 2, isoform CRA_b	ISCA1	4	354.062	257.976	602.285	557.274	386.257	376.5	649.593	691.723
Isochorismatase domain-containing protein 2, mitochondrial	ISOC2	7	634.915	533.733	781.758	722.98	564.05	509.1	1239.11	1257.54
Isovaleryl-CoA dehydrogenase, mitochondrial	IVD	16	3419.73	2998.29	2106.12	1639.83	1070.01	878.6	1293.45	1365.22
Kynurenine 3-monooxygenase	KMO	13	50.0406	94.9573	0	0	3473.54	2894	0	0
L-2-hydroxyglutarate dehydrogenase, mitochondrial	L2HGDH	8	825.478	1168.85	473.263	418.558	350.878	201.9	737.68	634.271
Serine beta-lactamase-like protein LACTB, mitochondrial	LACTB	14	262.848	554.054	715.154	750.834	1126.3	1051.5	2764.19	2149.03
Beta-lactamase-like protein 2	LACTB2	9	236.286	263.206	230.352	223.391	452.167	753.1	271.416	340.933
Cytosol aminopeptidase	LAP3	13	1264.78	1682.41	1402.77	1249.87	1249.05	1054.4	874.936	1032.99
Probable leucine--tRNA ligase, mitochondrial	LARS2	25	1602.26	1724.25	375.422	341.541	251.112	253.3	583.832	601.46
L-lactate dehydrogenase B chain	LDHB	5	352.443	1325.29	567.293	685.676	110.497	132.7	116.502	140.154
Probable D-lactate dehydrogenase, mitochondrial	LDHD	8	0	0	0	0	348.663	299.9	99.2504	194.501
LETM1d EF-hand domain-containing protein 1, mitochondrial	LETM1	11	304.33	224.132	496.233	661.466	312.384	168.2	619.148	716.5
LETM1 domain-containing protein LETM2, mitochondrial	LETM2	7	679.519	596.565	415.943	433.504	257.481	169.5	502.189	391.094
Lipoyl synthase, mitochondrial	LIAS	7	170.285	201.794	225.79	153.416	171.908	136.4	266.647	230.484
Putative lipoyltransferase 2, mitochondrial	LIPT2	4	138.903	274.113	0	0	0	0	0	0
Lon protease homolog	LONP1	20	3325.5	3010.39	856.359	701.364	1326.39	1051.7	2589.59	1997.87
Leucine-rich PPR motif-containing protein, mitochondrial	LRPPRC	47	1852.16	2264.93	2648.24	2306.73	1121.87	1087.9	1342.21	1716.01
Acyl-protein thioesterase 1	LYPLA1	3	84.6604	235.488	97.9479	0	0	0	132.943	136.711
LYR motif-containing protein 1	LYRM1	4	161.225	164.737	0	66.5789	0	0	66.5221	75.2078
LYR motif-containing protein 7	LYRM7	4	843.79	724.918	279.997	235.064	105.997	115.5	90.4214	92.2882
LYR motif-containing protein 9	LYRM9	2	146.961	157.714	161.815	100.115	146.43	154	247.416	146.297
m-AAA protease-interacting protein 1, mitochondrial	MAIP1	3	172.097	126.709	0	0	77.1267	0	124.215	105.656
Amine oxidase [flavin-containing] A	MAOA	34	289.642	453.793	357.979	298.74	1999.76	1968.8	6133.53	5199.26
E3 ubiquitin-protein ligase MARCH5	MARCHF5	5	145.534	224.057	182.586	184.111	234.842	203.8	276.592	312.848
Methionine--tRNA ligase, mitochondrial	MARS2	7	87.8988	89.354	62.3646	0	0	0	0	0
Malonyl-CoA-acyl carrier protein transacylase, mitochondrial	MCAT	5	962.183	1148.83	325.724	392.247	122.96	143.7	368.333	417.964
Methylcrotonoyl-CoA carboxylase subunit alpha, mitochondrial	MCCC1	21	2295.74	1780.8	1067.87	977.499	1236.31	1101.3	1216.32	1261.79
Methylcrotonoyl-CoA carboxylase beta chain, mitochondrial	MCCC2	28	614.251	536.049	269.96	238.338	314.738	254.5	393.044	402.166
Methylmalonyl-CoA epimerase, mitochondrial	MCEE	4	705.966	554.727	132.082	188.002	122.475	161.8	163.591	283.616
Calcium uniporter protein, mitochondrial	MCU	16	982.5	1035.56	0	0	453.829	419.3	683.133	593.291
Coiled-coil domain-containing protein 109B	MCUB	8	444.506	408.368	86.8918	78.993	220.51	346.3	754.831	437.407
Mitochondrial calcium uniporter regulator 1	MCUR1	9	575.12	495.332	160.098	191.769	89.3811	0	367.267	324.055
Malate dehydrogenase, mitochondrial	MDH2	7	460.466	475.683	2247.43	1568.62	561.903	257.5	628.586	502.691
NAD-dependent malic enzyme, mitochondrial	ME2	19	3943.76	3919.84	315.687	339.75	439.636	428.1	1011.79	1099.02
NADP-dependent malic enzyme, mitochondrial	ME3	21	303.829	491.447	1406.53	1059.77	910.497	955.7	2338.42	2143.63
Probable methyltransferase-like protein 15	METTL15	5	379.237	348.376	0	0	81.2115	0	87.3261	83.4442
Methyltransferase-like protein 17, mitochondrial	METTL17	7	189.561	218.529	71.5959	64.0467	183.401	270	151.616	171.412
Mitofusin-1	MFN1	4	0	0	0	0	0	0	64.0358	0
Mitofusin-2	MFN2	13	127.106	126.261	84.4767	345.988	724.949	613.1	1011.99	971.491
EF-hand domain-containing family member A2	MICU3	7	103.936	214.345	188.65	153.786	297.499	335.7	2642.31	1979.3
Mitochondrial dynamic protein MID49	MIEF2	4	0	0	0	0	79.1345	131.5	0	99.1744
Protein FAM73A	MIGA1	2	63.9965	0	0	0	141.93	147.4	297.396	292.797
Mitochondrial intermediate peptidase	MIPEP	8	262.116	474.413	54.4751	0	0	0	99.4533	105.993
Malonyl-CoA decarboxylase, mitochondrial	MLYCD	13	190.679	263.803	401.076	400.956	260.874	315.6	400.097	445.576
Methylmalonic aciduria type A protein, mitochondrial	MMAA	10	102.51	133.508	94.513	103.327	93.3967	0	173.181	164.526
Cob(I)yrinic acid a,c-diamide adenosyltransferase, mitochondrial	MMAB	6	1046.81	893.838	186.235	370.26	188.524	193.7	219.406	282.063
Methylmalonyl-CoA mutase, mitochondrial	MMUT	20	1636.54	1682.86	2045.69	1909.79	1521.42	1289	2546.46	2819.08
Molybdenum cofactor biosynthesis protein 1	MOCS1	6	51.1972	0	0	0	78.3037	0	254.925	194.636
Mitochondrial pyruvate carrier 1	MPC1	2	108.91	189.018	367.586	555.977	323.392	204.8	111.936	124.019
Mitochondrial pyruvate carrier 2	MPC2	8	176.453	265.447	1241.23	1537.37	504.785	328.6	233.665	282.873
Sulfurtransferase	MPST	15	431.784	301.159	229.225	153.91	251.319	229.4	461.697	464.074
RNA methyltransferase-like protein 1	MRM3	6	445.045	241.241	0	0	94.2275	0	83.5713	67.8491
39S ribosomal protein L1, mitochondrial	MRPL1	4	381.242	459.172	307.1	280.15	205.487	173.6	319.824	372.596
39S ribosomal protein L10, mitochondrial	MRPL10	8	116.389	0	0	0	0	0	60.2302	0
39S ribosomal protein L11, mitochondrial	MRPL11	5	52.6236	0	0	0	0	0	0	0
39S ribosomal protein L12, mitochondrial	MRPL12	6	480.321	474.263	298.889	262.795	115.482	0	295.671	370.908
39S ribosomal protein L13, mitochondrial	MRPL13	8	429.085	341.054	188.275	167.497	165.262	168.8	217.63	227.109
39S ribosomal protein L14, mitochondrial	MRPL14	4	1024.29	846.173	303.504	316.775	412.981	395.5	631.833	580.801
39S ribosomal protein L15, mitochondrial	MRPL15	15	584.681	674.264	310.481	296.146	195.655	231.5	371.783	516.733
39S ribosomal protein L16, mitochondrial	MRPL16	4	542.312	512.44	168.148	158.48	192.194	175.6	223.263	261.742
39S ribosomal protein L17, mitochondrial	MRPL17	8	1263.58	1559.88	436.23	454.318	423.851	384.5	593.929	787.657
39S ribosomal protein L18, mitochondrial	MRPL18	4	628.669	482.257	227.024	202.948	213.033	231.2	267.763	336.275
39S ribosomal protein L19, mitochondrial	MRPL19	5	686.536	671.425	285.256	260.263	246.889	243.2	344.23	416.478
39S ribosomal protein L2, mitochondrial	MRPL2	8	618.26	604.708	236.631	212.398	211.925	185.5	303.891	380.967
39S ribosomal protein L20, mitochondrial	MRPL20	7	89.5565	93.6125	0	0	0	0	0	84.7945
39S ribosomal protein L22, mitochondrial	MRPL22	6	163.692	140.68	0	0	0	0	79.8671	78.1783
39S ribosomal protein L23, mitochondrial	MRPL23	9	376.384	607.622	79.2707	123.585	95.3352	124.2	127.666	361.997
39S ribosomal protein L24, mitochondrial	MRPL24	11	1058.02	905.643	578.027	462.594	388.057	341.8	669.433	637.241
39S ribosomal protein L28, mitochondrial	MRPL28	6	978.028	1065.75	435.747	410.467	371.648	352.7	527.356	648.178
39S ribosomal protein L3, mitochondrial	MRPL3	5	355.527	466.568	153.013	142.175	126.698	0	167.498	184.104
39S ribosomal protein L30, mitochondrial	MRPL30	5	585.799	548.526	308.442	283.424	183.609	151.1	401.213	465.964
39S ribosomal protein L37, mitochondrial	MRPL37	8	328.31	363.467	103.1	84.4897	114.167	103.4	136.444	165.336
39S ribosomal protein L39, mitochondrial	MRPL39	8	178.997	155.846	127.949	112.715	99.42	0	149.637	148.12
39S ribosomal protein L4, mitochondrial	MRPL4	4	585.683	338.439	337.102	242.97	291.475	325.6	311.654	195.581
39S ribosomal protein L41, mitochondrial	MRPL41	2	142.681	0	77.0702	0	0	0	74.4378	0
39S ribosomal protein L43, mitochondrial	MRPL43	5	239.216	221.592	88.7166	87.0837	82.7347	0	115.031	157.707
39S ribosomal protein L45, mitochondrial	MRPL45	10	304.986	318.566	225.79	235.373	159.238	170.6	231.838	312.173
39S ribosomal protein L47, mitochondrial	MRPL47	5	201.203	277.401	80.1831	77.2636	97.62	233.5	159.481	220.898
39S ribosomal protein L48, mitochondrial	MRPL48	3	105.286	99.664	0	0	75.0497	0	66.4206	75.5454
39S ribosomal protein L49, mitochondrial	MRPL49	6	399.631	474.637	144.694	137.728	119.152	104.7	193.883	233.657
39S ribosomal protein L51, mitochondrial	MRPL51	3	78.9161	0	63.116	0	0	0	62.9702	0
39S ribosomal protein L53, mitochondrial	MRPL53	3	53.3176	0	0	0	0	0	0	0
39S ribosomal protein L9, mitochondrial	MRPL9	2	212.422	88.0839	139.81	76.0902	82.4577	0	135.936	0
28S ribosomal protein S10, mitochondrial	MRPS10	5	153.592	159.956	244.091	187.384	191.986	179.8	282.63	368.748
28S ribosomal protein S11, mitochondrial	MRPS11	5	197.965	189.167	177.111	163.853	140.545	139	257.818	375.364
28S ribosomal protein S15, mitochondrial	MRPS15	5	124.215	120.732	156.019	127.229	123.513	128.6	196.217	252.088
28S ribosomal protein S22, mitochondrial	MRPS22	14	360.732	392.53	335.17	293.799	292.86	276.1	469.968	515.653
28S ribosomal protein S23, mitochondrial	MRPS23	7	551.642	374.898	181.297	164.039	160.346	108.6	262.993	220.56
28S ribosomal protein S24, mitochondrial	MRPS24	3	0	0	65.5848	66.5789	0	0	102.853	119.293
28S ribosomal protein S27, mitochondrial	MRPS27	12	384.904	514.831	421.847	376.066	304.007	333.5	540.245	766.188
28S ribosomal protein S30, mitochondrial	MRPS30	12	635.107	661.488	234.807	202.578	199.879	153.5	351.791	413.103
28S ribosomal protein S31, mitochondrial	MRPS31	4	162.227	308.48	61.8279	205.851	93.189	129.8	183.989	562.033
28S ribosomal protein S34, mitochondrial	MRPS34	11	88.9397	0	149.31	83.0074	91.2504	0	154.66	85.4696
28S ribosomal protein S35, mitochondrial	MRPS35	11	143.722	204.857	225.468	180.591	156.192	203	287.654	380.63
28S ribosomal protein S36, mitochondrial	MRPS36	2	0	0	156.609	134.825	0	0	69.2621	0
28S ribosomal protein S5, mitochondrial	MRPS5	13	501.409	448.264	709.787	513.3	461.375	408.9	796.794	688.955
28S ribosomal protein S6, mitochondrial	MRPS6	3	524.154	460.815	179.258	154.404	185.063	171.7	245.69	255.396
28S ribosomal protein S7, mitochondrial	MRPS7	2	0	0	60.6472	0	0	0	101.99	110.854
28S ribosomal protein S9, mitochondrial	MRPS9	16	1606.2	1203.22	439.933	356.426	384.318	317.2	540.955	515.518
Ribosome-recycling factor, mitochondrial	MRRF	7	1397.71	728.28	140.669	137.172	155.43	166.3	200.733	175.057
Magnesium transporter MRS2 homolog, mitochondrial	MRS2	6	411.505	427.569	106.213	119.508	105.928	108.6	286.487	215.564
Mitochondrial peptide methionine sulfoxide reductase	MSRA	8	323.105	203.96	426.462	206.16	343.885	249.7	420.495	201.927
Cytochrome c oxidase subunit 2 GN	MT-CO2	3	130.961	236.758	1987.89	2215.69	442.959	395.5	497.673	580.869
NADH-ubiquinone oxidoreductase chain 1 GN	MT-ND1	5	72.9406	123.87	661.966	880.719	234.496	246.4	243.052	303.127
NADH-ubiquinone oxidoreductase chain 2 GN	MT-ND2	2	0	0	236.631	271.812	70.0648	0	86.2606	96.744
NADH-ubiquinone oxidoreductase chain 5 Full Sequence GN	MT-ND5	5	52.0453	88.831	1155.78	1172.29	229.995	162.2	356.155	302.452
MOSC domain-containing protein 1, mitochondrial	MTARC1	14	49.8479	0	0	0	793.353	940.5	453.122	413.373
Mitochondrial carrier homolog 2	MTCH2	14	1184.78	1016.29	1089.29	788.262	1338.16	1348.4	1196.54	1071.14
Transcription termination factor, mitochondrial	MTERF1	5	261.653	223.684	0	0	100.182	113.1	95.5462	134.753
mTERF domain-containing protein 1, mitochondrial	MTERF3	6	953.817	1269.41	0	0	565.296	1162.7	0	0
Methionyl-tRNA formyltransferase, mitochondrial	MTFMT	3	72.5165	84.1242	97.4112	154.465	0	0	63.985	96.6765
Mitochondrial fission process protein 1	MTFP1	2	233.51	387.076	129.023	154.404	92.9121	0	0	0
Mitochondrial fission regulator 1-like	MTFR1L	3	41.1736	215.69	0	128.587	224.664	225	190.027	293.473
Mitochondrial GTPase 1	MTG1	4	253.326	320.06	111.795	122.72	73.3881	0	97.2715	100.525
GTP-binding protein 5	MTG2	6	62.1845	136.422	0	0	0	0	0	0
MTHFD1L protein	MTHFD1L	30	1440.73	1396.94	285.525	316.404	257.481	220.1	2381.55	1778.79
Translation initiation factor IF-2, mitochondrial	MTIF2	8	413.934	343.146	207.113	253.037	188.801	163.5	168.969	238.586
Poly(A) RNA polymerase, mitochondrial	MTPAP	8	560.432	630.483	291.804	356.796	407.442	430.7	644.823	860.164
Mitochondrial transcription rescue factor 1, mitochondrial	MTRES1	4	113.073	169.743	62.6866	0	0	0	91.4362	86.2122
Peptide chain release factor 1, mitochondrial	MTRF1	5	67.3891	0	0	0	0	0	56.4245	0
Mitochondrial translational release factor 1-like, isoform CRA_a	MTRF1L	5	725.859	679.045	523.337	468.955	291.614	247.7	468.192	546.708
Metaxin-1	MTX1	4	0	0	55.9779	148.166	192.471	150.7	244.168	248.172
Metaxin-2	MTX2	3	401.944	487.861	670.5	819.204	357.455	329.7	552.017	629.41
Metaxin-3	MTX3	5	0	0	55.7632	0	0	0	51.7056	0
Unconventional myosin-XIX	MYO19	3	0	0	0	0	164.985	122.9	105.136	156.492
NAD kinase domain-containing protein 1, mitochondrial	NADK2	5	202.977	290.326	127.735	125.067	141.93	123.5	309.219	318.587
Probable asparagine--tRNA ligase, mitochondrial	NARS2	7	54.8982	0	0	0	0	0	0	0
NADH dehydrogenase [ubiquinone] 1 alpha subcomplex subunit 10, mitochondrial	NDUFA10	7	0	0	118.718	138.778	75.4651	0	0	0
NADH dehydrogenase [ubiquinone] 1 alpha subcomplex subunit 12	NDUFA12	11	43.7181	0	504.391	556.039	129.26	128.2	236.709	228.526
NADH dehydrogenase (Ubiquinone) 1 alpha subcomplex, 13	NDUFA13	8	61.5292	0	1662.22	1515.94	249.035	228.8	399.386	338.03
NADH dehydrogenase [ubiquinone] 1 alpha subcomplex subunit 2	NDUFA2	7	51.5827	0	393.724	401.759	83.7039	0	101.331	123.006
NADH dehydrogenase [ubiquinone] 1 alpha subcomplex subunit 3	NDUFA3	3	69.3167	77.475	955.649	1004.43	99.2123	0	291.611	155.817
NADH dehydrogenase [ubiquinone] 1 alpha subcomplex subunit 5	NDUFA5	5	41.0194	0	346.977	221.6	0	0	82.5057	0
NDUFA7 protein (Fragment)	NDUFA7	4	52.3152	78.5956	1552.08	1657.62	256.512	191.7	341.896	320.747
NADH dehydrogenase [ubiquinone] 1 alpha subcomplex subunit 9, mitochondrial	NDUFA9	16	56.7872	100.561	1455	1570.16	298.745	247.9	392.384	462.116
Acyl carrier protein, mitochondrial	NDUFAB1	2	745.983	353.531	1443.56	926.731	621.168	533.3	694.245	396.63
Complex I intermediate-associated protein 30, mitochondrial	NDUFAF1	11	587.65	577.812	408.161	299.79	237.334	196.7	251.982	269.168
Mimitin, mitochondrial	NDUFAF2	4	248.7	289.653	799.523	607.115	260.735	198.5	489.554	448.884
NADH dehydrogenase [ubiquinone] 1 alpha subcomplex assembly factor 3	NDUFAF3	4	668.185	392.306	140.133	120.311	71.5187	0	134.414	86.6848
NADH dehydrogenase (ubiquinone) complex I, assembly factor 6	NDUFAF6	8	576.084	626.822	281.446	250.628	180.285	167.5	185.156	183.226
NADH dehydrogenase [ubiquinone] complex I, assembly factor 7	NDUFAF7	6	437.451	409.414	84.8524	106.106	199.602	233	224.531	270.519
NADH dehydrogenase [ubiquinone] 1 beta subcomplex subunit 3	NDUFB3	3	0	0	968.906	842.55	179.524	110.8	253.099	145.352
NADH dehydrogenase [ubiquinone] 1 beta subcomplex subunit 4	NDUFB4	2	58.6763	0	168.363	182.814	0	0	61.6002	91.1405
NADH dehydrogenase [ubiquinone] 1 beta subcomplex subunit 5, mitochondrial	NDUFB5	7	49.578	103.923	558.222	1065.69	205.417	240.1	313.278	428.631
NADH dehydrogenase [ubiquinone] 1 beta subcomplex subunit 6	NDUFB6	9	40.2484	0	798.396	699.881	101.082	0	283.696	194.568
NADH dehydrogenase [ubiquinone] 1 beta subcomplex subunit 9	NDUFB9	9	129.342	77.6991	895.753	667.642	209.502	182.5	220.624	176.408
NADH dehydrogenase [ubiquinone] 1 subunit C2	NDUFC2	4	0	0	531.656	524.726	112.159	0	156.132	139.141
NADH-ubiquinone oxidoreductase 75 kDa subunit, mitochondrial	NDUFS1	33	1770.27	1443.11	8986.57	8640.43	1770.45	1563.5	2699.4	2907.86
NADH dehydrogenase [ubiquinone] iron-sulfur protein 2, mitochondrial	NDUFS2	9	196.539	181.846	1318.78	1495.93	376.564	336.6	363.766	323.313
NADH dehydrogenase [ubiquinone] iron-sulfur protein 3, mitochondrial	NDUFS3	13	207.68	274.338	1449.15	1629.21	422.12	407.9	570.537	635.351
NADH dehydrogenase [ubiquinone] iron-sulfur protein 5	NDUFS5	3	0	0	981.25	896.962	113.544	0	244.929	290.164
NADH dehydrogenase [ubiquinone] iron-sulfur protein 6, mitochondrial	NDUFS6	4	0	0	611.302	651.151	215.872	143.1	183.228	180.526
NADH dehydrogenase [ubiquinone] iron-sulfur protein 7, mitochondrial	NDUFS7	3	54.4356	0	425.067	384.651	0	0	97.9818	111.056
NADH dehydrogenase [ubiquinone] iron-sulfur protein 8, mitochondrial	NDUFS8	11	348.704	321.704	2426.58	2398.08	589.181	508.8	728.343	787.184
NADH dehydrogenase [ubiquinone] flavoprotein 1, mitochondrial	NDUFV1	16	336.213	397.685	4981.33	4765.52	807.892	607.1	1357.79	1383.85
NADH dehydrogenase [ubiquinone] flavoprotein 2, mitochondrial	NDUFV2	8	182.891	399.627	546.522	854.964	387.78	670.5	246.857	439.5
NADH dehydrogenase (Ubiquinone) flavoprotein 3, 10kDa, isoform CRA_d	NDUFV3	16	297.969	446.322	1306.49	1319.23	617.152	617.5	1605.11	1514.55
Cysteine desulfurase, mitochondrial	NFS1	11	2644.06	1426.53	518.936	564.006	1075.14	1140.3	1443.7	1943.99
NFU1 iron-sulfur cluster scaffold homolog, mitochondrial	NFU1	3	441.422	398.88	231.747	189.67	123.444	124.5	412.376	447.196
Neugrin	NGRN	5	496.32	398.507	105.14	138.655	141.653	172.4	204.438	274.974
Protein NipSnap homolog 1	NIPSNAP1	6	1757.67	814.795	196.218	210.36	793.283	675.8	182.923	129.42
Protein NipSnap homolog 2	NIPSNAP2	10	2975.14	2957.42	2896.95	2966.65	1047.3	1002.1	1463.99	1306.42
Nitrilase homolog 1	NIT1	2	59.3702	90.5493	57.588	0	167.269	135.1	74.6915	0
Omega-amidase NIT2	NIT2	5	52.7778	0	69.7711	64.3555	257.066	385.2	74.387	82.0265
Neurolysin, mitochondrial	NLN	16	814.22	983.192	506.645	484.395	374.141	407.6	590.885	694.693
NLR family member X1	NLRX1	10	185.166	214.27	182.908	195.784	380.718	384.9	719.616	697.191
Nucleoside diphosphate kinase 3	NME3	2	209.646	261.562	0	0	0	0	98.2355	82.4315
Nucleoside diphosphate kinase, mitochondrial	NME4	8	1121.29	1572.51	0	0	0	0	0	0
NAD(P) transhydrogenase, mitochondrial	NNT	28	1199.78	1464.18	6879.54	7715.74	1342.79	1231.4	1163.15	1199.75
Nitric oxide-associated protein 1	NOA1	3	0	0	0	0	0	0	69.3129	84.862
tRNA (cytosine(34)-C(5))-methyltransferase	NSUN2	4	180	293.09	67.6779	75.4108	69.7187	136	0	0
5'-nucleotidase domain-containing protein 2	NT5DC2	2	0	0	0	0	0	0	339.613	422.149
5'-nucleotidase domain-containing protein 3	NT5DC3	12	774.126	1194.85	242.159	223.947	506.447	593.1	914.971	717.377
Iron-sulfur protein NUBPL	NUBPL	9	939.669	883.304	409.127	344.567	378.918	278.9	424.453	377.524
Nucleoside diphosphate-linked moiety X motif 19, mitochondrial	NUDT19	7	144.262	270.453	91.9368	80.8458	109.182	106.5	106.354	123.006
Nucleoside diphosphate-linked moiety X motif 6	NUDT6	3	108.794	107.434	162.352	107.65	98.5892	0	91.9943	126.314
ADP-ribose pyrophosphatase, mitochondrial	NUDT9	4	59.6786	194.845	107.072	157.862	194.686	129.5	252.388	207.598
Ornithine aminotransferase, mitochondrial	OAT	2	258.145	266.717	0	0	0	0	0	68.1866
OCIA domain-containing protein 2	OCIAD2	3	58.445	80.6875	0	0	135.56	196.5	118.329	193.15
2-oxoglutarate dehydrogenase, mitochondrial	OGDH	24	570.147	609.564	1891.23	1736.61	1120.55	1012.9	2678.19	2372.42
2-oxoglutarate dehydrogenase-like, mitochondrial	OGDHL	25	1484.26	2446.85	519.848	592.293	441.782	570.5	320.483	433.964
Metalloendopeptidase OMA1, mitochondrial	OMA1	5	90.9058	137.617	274.63	283.732	100.597	0	196.42	145.825
Dynamin-like 120 kDa protein, mitochondrial	OPA1	21	973.325	834.443	947.491	1044.33	964.361	1019.2	2258.35	2369.25
Optic atrophy 3 protein	OPA3	2	46.2625	0	85.4427	102.524	210.61	168.4	118.38	88.6426
Probable tRNA threonylcarbamoyladenosine biosynthesis protein OSGEPL1	OSGEPL1	2	166.391	161.524	0	0	0	0	0	0
Ornithine carbamoyltransferase, mitochondrial	OTC	12	170.632	246.246	63.2233	98.0773	5323.27	5435.8	160.039	222.315
Mitochondrial inner membrane protein OXA1L	OXA1L	5	157.909	211.655	158.166	191.955	139.022	0	173.079	190.045
Succinyl-CoA:3-ketoacid coenzyme A transferase 1, mitochondrial	OXCT1	14	3781.31	3617.64	9179.03	8480.96	2593.02	2240.2	1536.4	1523.46
Oxidation resistance protein 1	OXR1	3	49.5009	121.181	0	0	0	139.3	0	0
3-oxoacyl-[acyl-carrier-protein] synthase, mitochondrial	OXSM	4	225.067	168.024	80.8808	114.197	238.58	228.6	195.253	162.433
Multifunctional protein ADE2	PAICS	5	62.6472	343.37	0	0	0	126.1	0	0
Protein DJ-1	PARK7	3	125.063	280.613	86.5161	92.1482	217.672	935	102.092	129.892
Presenilins-associated rhomboid-like protein, mitochondrial	PARL	5	105.787	0	0	0	0	0	52.9741	0
Pyruvate carboxylase, mitochondrial	PC	7	1243.84	1666.12	0	0	430.289	178.5	238.942	158.247
Pterin-4-alpha-carbinolamine dehydratase 2	PCBD2	5	458.539	190.886	84.423	121.608	192.124	135.9	142.634	93.9085
Propionyl-CoA carboxylase alpha chain, mitochondrial	PCCA	31	2786.04	2877.33	1402.08	1432.31	1435.08	1217.6	2024.89	2269.6
Propionyl-CoA carboxylase beta chain, mitochondrial	PCCB	8	826.017	814.197	376.388	403.55	420.112	386.2	582.512	750.66
Phosphoenolpyruvate carboxykinase [GTP], mitochondrial	PCK2	14	178.265	235.339	0	0	859.056	333.5	862.403	824.383
Peptide deformylase, mitochondrial	PDF	2	0	0	115.444	86.9602	0	0	58.3527	0
Pyruvate dehydrogenase E1 component subunit alpha, somatic form, mitochondrial	PDHA1	7	723.237	739.038	885.449	1091.7	312.453	322.1	780.962	1058.72
Pyruvate dehydrogenase E1 component subunit beta, mitochondrial	PDHB	16	789.123	983.118	1405.3	1414.65	612.167	676.2	1351.55	1769.68
Pyruvate dehydrogenase protein X component, mitochondrial	PDHX	10	411.467	417.558	588.009	543.501	326.231	346	460.022	405.474
[Pyruvate dehydrogenase [lipoamide]] kinase isozyme 1, mitochondrial	PDK1	7	155.596	176.915	172.818	178.058	178.762	211.7	281.92	485.138
[Pyruvate dehydrogenase [lipoamide]] kinase isozyme 2, mitochondrial	PDK2	4	0	0	0	0	0	0	121.983	94.111
[Pyruvate dehydrogenase [lipoamide]] kinase isozyme 3, mitochondrial	PDK3	4	82.7328	142.324	187.201	208.507	85.0194	0	153.087	154.736
Pyruvate dehydrogenase phosphatase regulatory subunit, mitochondrial	PDPR	4	223.679	277.924	0	0	0	0	0	0
Decaprenyl-diphosphate synthase subunit 2	PDSS2	5	205.868	225.103	0	0	0	0	71.85	134.55
Protein PET100 homolog, mitochondrial	PET100	2	0	0	0	62.3791	0	0	0	0
Peroxisomal membrane protein 11B	PEX11B	2	78.8776	0	0	0	119.636	199.8	75.8585	0
Serine/threonine-protein phosphatase PGAM5, mitochondrial	PGAM5	4	48.2287	0	0	0	76.5728	0	284.964	321.152
Prohibitin	PHB	14	385.328	313.934	337.477	275.086	390.618	344.6	373.153	286.181
Prohibitin-2	PHB2	12	705.85	374.898	435.372	356.24	549.372	346.5	595.705	384.275
Phytanoyl-CoA dioxygenase, peroxisomal	PHYH	9	0	79.1933	0	0	785.945	1197.7	256.651	699.824
Presequence protease, mitochondrial	PITRM1	32	1725.94	1926.79	1334.99	1170.63	640.207	771.6	2239.48	4071.48
Mitochondrial-processing peptidase subunit alpha	PMPCA	4	194.65	82.3312	81.1491	67.6906	0	0	99.0982	113.149
Calcium-independent phospholipase A2-gamma	PNPLA8	15	858.671	795.594	373.061	359.761	555.603	784.3	776.852	921.735
Polyribonucleotide nucleotidyltransferase 1, mitochondrial	PNPT1	19	3095.73	2362.87	903.374	808.829	640.415	576.8	1057.61	915.456
Polymerase delta-interacting protein 2	POLDIP2	3	65.9241	92.7159	55.8169	71.0875	0	0	90.1676	104.17
DNA polymerase subunit gamma-1	POLG	16	222.176	173.628	0	0	0	0	0	0
DNA polymerase subunit gamma-2, mitochondrial	POLG2	8	1037.44	366.456	55.7095	67.6906	196.902	129.1	109.602	86.0772
Peptidyl-prolyl cis-trans isomerase F, mitochondrial	PPIF	10	984.89	1152.86	446.106	383.107	687.217	926.7	426.888	520.041
Protein phosphatase 1K, mitochondrial	PPM1K	9	1037.48	667.465	2337.71	2245.52	379.195	376.5	173.13	386.638
Protoporphyrinogen oxidase	PPOX	16	221.52	370.938	118.503	209.804	146.43	194.2	315.308	331.009
Peroxiredoxin-2	PRDX2	3	244.652	302.205	0	0	616.114	549.5	95.8	0
Thioredoxin-dependent peroxide reductase, mitochondrial	PRDX3	6	987.512	1238.55	2163.55	1469.18	1192.07	888.2	814.655	613.207
Peroxiredoxin-4	PRDX4	7	2076.45	1810.31	0	0	588.281	780.9	96.8655	106.803
Peroxiredoxin-5, mitochondrial	PRDX5	8	289.95	877.029	469.023	463.026	682.647	1750.1	829.167	1185.91
cAMP-dependent protein kinase catalytic subunit alpha	PRKACA	3	123.367	406.874	155.858	261.251	236.088	305.6	129.847	98.4993
Proline dehydrogenase 1, mitochondrial	PRODH	14	127.569	217.782	0	0	391.241	789.3	195.659	1195.76
Probable proline dehydrogenase 2	PRODH2	15	44.6819	0	0	0	2138.78	784.2	0	0
Mitochondrial ribonuclease P protein 3	PRORP	11	393.463	488.234	0	0	181.601	206.8	193.427	176.678
Pentatricopeptide repeat-containing protein 2, mitochondrial	PTCD2	5	49.7708	0	0	0	0	0	0	0
Prostaglandin E synthase 2	PTGES2	15	318.17	529.4	620.694	420.163	225.218	199.3	430.897	483.72
tRNA pseudouridine synthase-like 1	PUSL1	4	218.976	109.899	0	0	0	0	0	0
PXMP4 protein	PXMP4	3	535.103	396.714	0	0	147.33	579.8	103.716	155.682
Pyrroline-5-carboxylate reductase 2	PYCR2	8	81.7305	79.6416	90.434	106.415	854.694	539.4	602.758	786.712
Dihydropteridine reductase	QDPR	8	146.961	255.137	77.8216	106.106	469.268	669.2	111.936	97.014
Glutamyl-tRNA(Gln) amidotransferase subunit A, mitochondrial	QRSL1	6	480.128	333.21	168.041	189.237	98.1738	0	122.084	192.745
Ras-related protein Rab-24	RAB24	4	141.101	265.671	208.884	393.544	316.953	390	543.746	376.984
Respirasome Complex Assembly Factor 1, mitochondrial	RAB5IF	2	49.9635	0	0	0	160.9	569.1	0	0
Probable arginine--tRNA ligase, mitochondrial	RARS2	18	375.305	326.336	101.919	89.863	101.497	108	74.1333	69.2668
Retinol dehydrogenase 13	RDH13	6	81.6533	116.922	0	0	0	0	0	0
Retinol dehydrogenase 14	RDH14	11	1060.18	789.841	796.839	840.142	818	996.4	709.468	739.116
Oligoribonuclease, mitochondrial	REXO2	4	1250.59	1570.27	207.918	216.721	186.24	196	469.511	515.113
Mitochondrial Rho GTPase	RHOT1	12	530.862	447.293	204.537	495.512	370.333	308.5	667.251	491.484
Regulator of microtubule dynamics protein 1	RMDN1	6	325.071	477.177	282.573	219.562	767.044	599.6	428.816	370.166
Regulator of microtubule dynamics protein 3	RMDN3	9	0	0	0	0	689.155	791.7	486.154	442.335
Required for meiotic nuclear division protein 1 homolog	RMND1	5	149.544	93.6872	143.889	114.568	0	0	115.488	73.385
Ribose-5-phosphate isomerase	RPIA	10	489.342	1936.58	88.3409	80.8458	134.591	204	150.449	172.762
RNA pseudouridylate synthase domain-containing protein 4	RPUSD4	3	46.5709	0	0	0	0	0	0	0
Sortingd assembly machinery component 50 homolog	SAMM50	10	490.306	465.298	886.093	1112.08	294.798	260.1	513.352	502.691
Sarcosine dehydrogenase, mitochondrial	SARDH	27	1120.63	964.066	346.065	468.523	9382.52	5984	2961.02	3007.5
Serine--tRNA ligase, mitochondrial	SARS2	18	616.525	297.797	72.7229	74.5461	99.42	0	67.4355	0
Protein SCO1 homolog, mitochondrial	SCO1	7	40.2098	0	0	0	0	0	0	0
Protein SCO2 homolog, mitochondrial	SCO2	9	116.08	128.428	0	0	0	0	92.5525	0
Non-specific lipid-transfer protein	SCP2	12	462.24	597.835	221.765	170.029	3067	5586.7	1192.88	3126.93
Succinate dehydrogenase [ubiquinone] flavoprotein subunit, mitochondrial	SDHA	13	1411.08	1483.98	2150.29	2342.74	839.116	581.4	1342.57	1531.77
Succinate dehydrogenase [ubiquinone] iron-sulfur subunit, mitochondrial	SDHB	3	0	0	352.451	234.817	0	0	101.229	0
Epimerase family protein SDR39U1	SDR39U1	11	1431.09	1720.59	258.69	240.129	287.806	272.2	519.897	517.746
Inactive L-threonine 3-dehydrogenase, mitochondrial	SDSL	2	0	0	0	0	83.3578	151.8	0	0
Selenoprotein O	SELENOO	14	1388.22	1967.65	166.914	148.66	133.76	183.3	156.791	315.819
Serine hydrolase-like protein 2	SERHL2	6	87.7831	0	0	0	96.3738	175.5	0	0
Sideroflexin-1	SFXN1	12	1040.29	877.253	73.85	119.57	2642.18	2246.8	716.876	654.929
Sideroflexin-2	SFXN2	11	247.119	354.353	0	0	408.688	255.2	174.957	0
Sideroflexin-3	SFXN3	15	269.055	419.426	384.492	387.986	449.606	360.3	4474.84	2817.39
Sideroflexin-4	SFXN4	7	180.771	169.967	352.559	426.587	243.288	222.1	447.692	299.076
Sideroflexin-5	SFXN5	9	308.802	275.234	314.721	350.064	528.186	269	868.136	707.048
Serine hydroxymethyltransferase, mitochondrial	SHMT2	2	498.479	368.174	0	0	348.316	324.2	283.696	271.734
NAD-dependent protein deacetylase sirtuin-4	SIRT4	4	295.348	276.504	104.549	86.4043	107.52	0	83.419	72.3723
NAD-dependent protein deacylase sirtuin-5, mitochondrial	SIRT5	9	103.589	0	431.829	321.839	74.3573	0	412.985	284.426
Mitochondrial dicarboxylate carrier	SLC25A10	11	1910.18	1937.25	191.441	247.108	751.743	466.9	559.222	548.936
Mitochondrial 2-oxoglutarate/malate carrier protein	SLC25A11	4	246.155	154.8	2204.5	1281.49	116.036	154	495.795	331.887
Calcium-binding mitochondrial carrier protein Aralar1	SLC25A12	16	447.012	393.949	3630.73	3430.05	357.871	375.2	1489.31	855.641
Mitochondrial ornithine transporter 1	SLC25A15	5	0	0	379.125	359.205	1146.65	896	110.972	114.837
Graves disease carrier protein	SLC25A16	8	53.626	84.4978	157.361	105.921	622.345	512.3	159.43	108.491
Mitochondrial thiamine pyrophosphate carrier	SLC25A19	6	880.954	237.729	232.069	236.238	118.944	132.6	350.522	246.079
Mitochondrial carnitine/acylcarnitine carrier protein	SLC25A20	3	0	0	69.5027	0	0	0	0	0
Mitochondrial 2-oxodicarboxylate carrier	SLC25A21	14	743.477	635.937	66.8192	133.652	486.3	552.6	674.507	623.064
Mitochondrial glutamate carrier 1	SLC25A22	5	42.6772	0	0	0	548.749	499.2	569.573	332.562
Calcium-binding mitochondrial carrier protein SCaMC-1	SLC25A24	22	171.788	245.051	222.194	226.232	1096.87	754.1	1726.89	949.684
Calcium-binding mitochondrial carrier protein SCaMC-2	SLC25A25	3	82.7714	80.3887	0	0	72.9727	0	56.4753	366.655
S-adenosylmethionine mitochondrial carrier protein	SLC25A26	3	236.247	301.009	63.438	65.7142	0	0	81.4908	68.3216
Mitochondrial uncoupling protein 4	SLC25A27	6	86.2796	316.624	0	0	0	103.3	0	73.0474
Mitoferrin-2	SLC25A28	2	44.2964	0	70.0931	80.4752	0	0	156.385	86.7523
Phosphate carrier protein, mitochondrial	SLC25A3	4	582.175	630.633	2763.69	2720.35	590.774	584.1	1072.83	728.787
Kidney mitochondrial carrier protein 1	SLC25A30	5	72.6322	79.8657	240.657	287.438	83.3578	0	223.313	241.016
Mitochondrial folate transporter/carrier	SLC25A32	11	2024.22	913.039	490.92	453.515	368.81	273.2	371.225	242.164
Solute carrier family 25 member 36	SLC25A36	3	88.5927	0	0	0	0	0	505.03	499.18
ADP/ATP translocase 1	SLC25A4	9	52.6236	80.9864	2687.42	4408.1	77.6806	106.6	0	120.711
Solute carrier family 25 member 40	SLC25A40	8	0	0	0	0	596.243	351.4	119.902	0
Mitochondrial coenzyme A transporter SLC25A42	SLC25A42	7	0	0	249.512	175.711	0	0	215.804	0
Solute carrier family 25 member 44	SLC25A44	5	0	0	116.035	96.4097	98.2431	0	132.232	0
Solute carrier family 25 member 46	SLC25A46	6	159.066	116.997	82.8129	95.6686	551.657	849.6	231.128	293.743
SLC25A5 protein	SLC25A5	4	0	0	147.11	110.677	0	0	0	0
Solute carrier family 25 member 51	SLC25A51	9	564.673	523.647	183.498	200.107	159.446	120.5	350.979	200.037
Zinc transporter 9	SLC30A9	15	491.693	642.586	0	0	0	0	361.127	204.965
Staphylococcal nuclease domain-containing protein 1	SND1	11	93.4888	337.916	59.8958	75.7196	461.652	1264.2	122.591	196.729
Superoxide dismutase [Cu-Zn]	SOD1	4	94.9153	320.434	0	0	224.872	787.5	78.903	123.546
Superoxide dismutase [Mn], mitochondrial	SOD2	5	414.859	585.806	720.843	568.885	236.226	217.8	386.802	368.748
Spermatogenesis-associated protein 20	SPATA20	10	137.901	79.5669	0	0	121.298	118.7	215.245	192.543
Paraplegin	SPG7	21	3593.29	3442.52	1500.08	1689.61	922.751	827.5	1614.29	1625.07
Sepiapterin reductase	SPR	5	196.423	279.343	136.805	120.188	556.295	1238.4	143.04	206.045
SPRY domain-containing protein 4	SPRYD4	11	2013.46	2069.26	757.66	612.921	297.706	226.6	972.664	878.257
Sulfide:quinone oxidoreductase, mitochondrial	SQOR	17	1519.3	1587.3	4877.64	6245.08	1690.14	2136.9	2388.61	2806.32
Single-stranded DNA-binding protein, mitochondrial	SSBP1	4	1493.35	1235.12	168.578	185.902	397.403	226	704.444	588.363
StAR-related lipid transfer protein 7, mitochondrial	STARD7	3	359.113	357.416	192.3	138.655	184.647	175.7	198.653	230.957
Erythrocyte band 7 integral membrane protein	STOM	3	77.9909	142.847	170.778	191.337	569.934	366.6	308.914	119.225
Succinyl-CoA ligase [ADP-forming] subunit beta, mitochondrial	SUCLA2	13	1102.74	1451.63	1021.88	1034.81	358.563	307.9	1012.39	1055.2
Succinyl-CoA ligase [ADP/GDP-forming] subunit alpha, mitochondrial	SUCLG1	4	2842.79	3010.99	4202.79	3774.18	1979.68	1655.6	2827.11	2877.95
Succinyl-CoA ligase [GDP-forming] subunit beta, mitochondrial	SUCLG2	24	421.953	414.943	3126.44	2409.32	2980.87	2489.1	1689.69	2001.51
Sulfite oxidase, mitochondrial	SUOX	6	150.854	204.184	106.696	106.847	1088.5	1234.8	174.399	298.468
ATP-dependent RNA helicase SUPV3L1, mitochondrial	SUPV3L1	11	1027.14	718.194	285.686	328.262	612.998	555.7	690.592	705.023
Synaptojanin-2-binding protein	SYNJ2BP	6	0	0	0	0	92.7736	151.1	117.72	111.529
Translational activator of cytochrome c oxidase 1	TACO1	4	43.0241	84.7219	112.009	102.215	98.8662	0	111.175	154.061
Chromosome 3 open reading frame 31, isoform CRA_f	TAMM41	6	505.264	366.904	122.851	143.163	169.277	136.1	263.551	184.711
Protein TBRG4	TBRG4	11	536.684	652.971	747.624	801.849	328.792	434.5	395.378	669.309
T-cell activation inhibitor, mitochondrial	TCAIM	2	109.989	153.381	0	65.5907	104.197	101.3	98.743	103.968
Tudord KH domain-containing protein	TDRKH	12	97.6139	201.569	0	0	178.97	198.5	402.786	542.05
Transcription factor A, mitochondrial	TFAM	20	1737.16	1231.68	268.082	405.464	511.501	612.8	699.472	741.006
Acyl-coenzyme A thioesterase THEM4	THEM4	2	61.7219	0	206.415	191.152	90.2119	106.9	180.183	185.927
Probable tRNA(His) guanylyltransferase	THG1L	6	138.171	154.502	0	0	0	0	0	0
Mitochondrial import inner membrane translocase subunit Tim10	TIMM10	5	442.848	456.407	85.7111	115.309	0	0	120.207	151.766
Mitochondrial import inner membrane translocase subunit Tim13	TIMM13	2	169.668	103.101	86.9992	76.3372	0	0	0	0
Mitochondrial import inner membrane translocase subunit Tim21	TIMM21	7	509.196	387.151	369.035	390.456	229.442	155.5	429.476	309.54
Mitochondrial import inner membrane translocase subunit Tim22	TIMM22	2	530.13	594.249	183.82	202.701	132.652	0	248.684	172.154
Mitochondrial import inner membrane translocase subunit Tim23	TIMM23	2	78.7619	88.6068	107.877	82.9457	81.8346	0	143.142	74.3977
Mitochondrial import inner membrane translocase subunit Tim29, mitochondrial	TIMM29	6	399.438	549.796	94.352	90.2335	137.291	130.8	171.557	128.677
Mitochondrial import inner membrane translocase subunit TIM44	TIMM44	20	494.276	488.757	223.858	219.439	270.013	253.2	567.391	467.652
Translocase of inner mitochondrial membrane 50 homolog (S. cerevisiae)	TIMM50	12	412.816	380.128	213.553	247.355	154.115	177.9	276.795	307.11
Mitochondrial import inner membrane translocase subunit Tim9	TIMM9	3	789.046	1043.19	121.992	104.933	101.566	0	284.355	214.957
Transmembrane protein 143	TMEM143	11	624.968	612.553	761.524	877.693	89.3119	111.3	605.955	584.717
Transmembrane protein 14C	TMEM14C	3	173.793	452.523	0	0	0	0	0	0
Transmembrane protein 177	TMEM177	8	296.774	199.403	300.713	241.426	0	0	83.5205	0
Transmembrane protein 186	TMEM186	3	120.283	0	0	0	0	0	0	0
Transmembrane protein 205	TMEM205	2	0	0	0	0	530.056	541	63.7821	0
Transmembrane protein 65	TMEM65	6	108.331	81.3599	770.38	1302.43	104.543	106.2	1021.07	752.686
Transmembrane protein 70, mitochondrial	TMEM70	4	461.777	566.307	344.83	326.101	205.14	120.8	340.831	240.814
Trimethyllysine dioxygenase, mitochondrial	TMLHE	20	69.1239	98.8422	69.8784	62.5644	419.697	364.3	2232.22	2775.13
Mitochondrial import receptor subunit TOM20 homolog	TOMM20	2	0	0	0	86.1573	123.375	101.6	84.8905	108.288
Mitochondrial import receptor subunit TOM70	TOMM70	19	571.805	595.07	187.04	771.525	3071.77	2478.7	2900.38	2423.39
Heat shock protein 75 kDa, mitochondrial	TRAP1	5	292.148	366.306	307.315	269.836	257.343	243.5	249.192	456.715
tRNA (guanine(26)-N(2))-dimethyltransferase	TRMT1	4	181.079	335.899	0	0	0	0	0	0
Mitochondrial ribonuclease P protein 1	TRMT10C	8	723.43	1121.26	147.002	137.79	213.102	187.8	297.497	397.643
tRNA (guanine(37)-N1)-methyltransferase	TRMT5	4	206.061	285.096	0	0	0	0	0	0
tRNA (adenine(58)-N(1))-methyltransferase, mitochondrial	TRMT61B	4	82.1545	127.158	0	0	0	0	0	0
CCA tRNA nucleotidyltransferase 1, mitochondrial	TRNT1	3	256.796	223.534	0	0	0	0	97.1192	77.5032
Elongation factor Ts, mitochondrial	TSFM	4	589.076	561.077	154.623	144.522	0	0	56.6783	89.4527
Thiosulfate sulfurtransferase	TST	9	0	0	0	0	247.581	302.9	1052.53	969.128
Tetratricopeptide repeat protein 19, mitochondrial	TTC19	4	0	0	90.3804	78.8694	0	0	96.5103	81.2163
Elongation factor Tu, mitochondrial	TUFM	18	1467.95	1994.4	1250.46	1091.63	1063.71	844.2	1953.5	1573.9
Twinkle protein, mitochondrial	TWNK	4	76.95	107.957	0	0	0	0	0	0
Thioredoxin, mitochondrial	TXN2	3	241.567	427.868	188.919	140.137	229.442	195.2	303.891	385.491
Thioredoxin reductase 2, mitochondrial	TXNRD2	11	1223.3	560.255	420.129	293.799	230.826	205.9	147.962	109.369
Mitochondrial nucleoid factor 1	UQCC2	4	300.012	296.078	443.422	397.806	167.339	173.1	304.145	281.861
Cytochrome b-c1 complex subunit 9	UQCC3	4	66.9264	0	428.502	262.486	179.87	148.2	634.776	219.075
Cytochrome b-c1 complex subunit 1, mitochondrial	UQCR10	4	114.423	166.381	340	381.748	121.575	109.6	149.484	170.602
Cytochrome b-c1 complex subunit 2, mitochondrial	UQCRC1	15	1003.36	1132.46	5129.41	6374.03	1718.94	1785.9	1872.72	2771.89
Ubiquinol-cytochrome-c reductase complex assembly factor 3 (Assembly factor CBP4 homolog)	UQCRC2	25	466.095	590.364	3403	4359.44	857.809	973.4	1131.23	1741.73
Valine--tRNA ligase, mitochondrial	VARS2	7	973.633	788.123	117.537	96.0391	205.14	277.8	570.131	313.726
Voltage-dependention-selective channel protein 1	VDAC1	5	102.394	134.927	76.2115	87.8248	75.2574	0	195.811	155.141
Voltage-dependention-selective channel protein 2	VDAC2	14	1271.6	1571.84	3900.69	4532	889.588	962.5	2944.58	2598.92
Voltage-dependention-selective channel protein 3	VDAC3	11	1154.17	1357.94	1551.12	1974.76	1094.17	1097.8	2683.57	2802.07
von Willebrand factor A domain-containing protein 8	VWA8	28	543.739	654.017	2275.56	2082.23	2188.35	2083.4	1478.46	1921.04
Tryptophan--tRNA ligase, mitochondrial	WARS2	7	115.541	82.4806	0	0	0	0	84.0279	0
Probable Xaa-Pro aminopeptidase 3	XPNPEP3	10	1151.78	1152.64	400.486	350.991	511.016	393.5	781.571	706.103
Tyrosine--tRNA ligase, mitochondrial	YARS2	2	67.8131	0	0	0	0	0	52.1115	75.2753
ATP-dependent zinc metalloprotease YME1L1	YME1L1	4	133.699	122.451	100.792	118.644	143.314	127.6	145.171	155.276
Zinc-binding alcohol dehydrogenase domain-containing protein 2	ZADH2	3	57.9824	0	112.278	92.2099	167.892	186.3	336.721	222.383
