# Supplementary material for: Oocytes maintain ROS-free mitochondrial metabolism by suppressing complex I
Source: Nature. 2022 Jul 20;607(7920):756–61. doi: 10.1038/s41586-022-04979-5 (PMC9329100; doi:10.1038/s41586-022-04979-5)
Supplement: Supplementary file 7 — Source Data Fig. 1 [file 41586_2022_4979_MOESM7_ESM.xlsx]

## Sheet: Figure 1b
	b
	H2X Human
		Oocyte	Granulosa Cells
	n1	1.6498	18.7676
		0.6799	19.5499
		1.6703	29.2987
	n2	0.8389	15.4825
		0.9899	16.1498
		0.5803	16.476
		1.591	18.6787
	n3	3.9718	31.4561
		6.5683	76.0911
		3.5164	33.982
		3.7601	59.4099

## Sheet: Figure 1c
	c
	H2X Xenopus
		Oocyte	Granulosa Cells
	n1	0.8288	76.145
		0.8305	59.1139
		1.0496	48.4616
		0.9928	75.5416
		1.2983	96.3755
	n2	1.2338	54.7907
		1.1207	46.8982
		0.9765	32.7471
		0.9536	28.2771
		0.7154	43.5616
	n3	1.2796	67.167
		1.1259	69.4124
		0.9229	32.4164
		0.7538	30.1317
		0.9179	53.273

## Sheet: Figure 1d
	d
			n1	n2	n3	n4
	Untreated	Stage I	98.2	98.5	85.7	92
	Untreated	Stage II	100	99.1	97.4	97.4
	Untreated	Stage III	87.5	100	100	75
	Untreated	Stage VI	100	100	100	85.7
	Menadione	Stage I	25	13.3	41.4	17.2
	Menadione	Stage II	37.8	17.8	22.5	21.9
	Menadione	Stage III	71.4	43.8	28.6	54.5
	Menadione	Stage VI	100	80	100	85.7
	NAC	Stage I	83.3	94.4	93.4	95.2
	NAC	Stage II	96	91.7	100	94.3
	NAC	Stage III	92.9	81.8	100	100
	NAC	Stage VI	90	100	100	100
	Menadione + NAC	Stage I	97.4	97.2	83.6	87.6
	Menadione + NAC	Stage II	96	94.6	81.3	91.4
	Menadione + NAC	Stage III	92.9	83.3	90.5	92.3
	Menadione + NAC	Stage VI	100	80	85.7	100
