# Supplementary material for: Oocytes maintain ROS-free mitochondrial metabolism by suppressing complex I
Source: Nature. 2022 Jul 20;607(7920):756–61. doi: 10.1038/s41586-022-04979-5 (PMC9329100; doi:10.1038/s41586-022-04979-5)
Supplement: Supplementary file 8 — Source Data Fig. 2 [file 41586_2022_4979_MOESM8_ESM.xlsx]

## Sheet: Figure 2c
	c
	Basal OCR
	Stage I	Stage III
	41.87	171.701
	59.96	348.611
	28.02	182.966
	36.1	196.933
	40.72	189.708
	45.86	274.67
	48.62	163.714
	53.73	179.136
	48.39	187.513
	48.47	51.419
	57.34	182.547
	23.06	302.968
	46.42	242.719
	28.9	226.333
	39.14	250.627
	43.54	282.292
	33.92	356.786
		188.743
		164.182
		236.131
		236.384
		156.028
		297.964
		362.901
		136.914
		181.57
		257.714
		224.475
		231.167
		277.476
		217.142
		344.038
		303.846
		164.572
		249.498
		516.961
		193.767
		178.317
		145.411
		689.575
		241.708
		827.377
		448.66

## Sheet: Figure 2d
	d
	OXPHOS inhibitors Survival
		Stage I			Stage VI
	Control	87.8378	81.9444	90.625	90	72.73	80
	CI inhibitor	63.7681	78.0822	92	0	0	0
	CII Inhibitor	1.38889	0	0	20	0	0
	CIII inhibitor	26.9841	10.8108	19.1177	20	0	0
	CIV inhibitor	0	0	0	10	10	0
	CV inhibitor	0	0	0	0	0	0
	∆𝛹m inhibitor	0	0	5.6338	0	20	0
