# Supplementary material for: Oocytes maintain ROS-free mitochondrial metabolism by suppressing complex I
Source: Nature. 2022 Jul 20;607(7920):756–61. doi: 10.1038/s41586-022-04979-5 (PMC9329100; doi:10.1038/s41586-022-04979-5)
Supplement: Supplementary file 9 — Source Data Fig. 4 [file 41586_2022_4979_MOESM9_ESM.xlsx]

## Sheet: Figure 4b
	b
	Complex I Activity
	Stage I							Stage VI							Muscle
		Untreated			Rotenone				Untreated			Rotenone				Untreated			Rotenone
	Time	Absorbance	Absorbance	Absorbance	Absorbance	Absorbance	Absorbance	Time	Absorbance	Absorbance	Absorbance	Absorbance	Absorbance	Absorbance	Time	Absorbance	Absorbance	Absorbance	Absorbance	Absorbance	Absorbance
	0	1	1	1	1	1	1	0	1	1	1	1	1	1	0	1	1	1	1	1	1
	15	0.9989	0.9993	0.9994	0.9996	0.9996	1	20.3	0.943056	0.967852	0.94682	0.999768	0.998097	0.998294	20.3	0.990848	0.971915	0.944251	1.00145	0.996462	1.00063
	30	0.9982	0.9981	0.9986	0.9998	0.9989	1.0001	40.8	0.892214	0.93646	0.898853	0.998143	0.996908	0.997075	40.8	0.979718	0.950737	0.892373	0.999758	0.994471	0.999058
	45	0.9964	0.9971	0.9984	0.9999	0.9984	1.0004	61.2	0.841662	0.90469	0.859228	0.995588	0.994767	0.995857	61.2	0.968588	0.93186	0.844754	0.998792	0.992923	0.997173
	60	0.9943	0.9953	0.9973	0.9994	0.9978	0.9998	81.5	0.796921	0.876702	0.822732	0.994196	0.993102	0.993663	81.5	0.958941	0.914825	0.799458	0.998308	0.991154	0.995603
	75	0.993	0.9939	0.9966	0.9987	0.9981	0.9995	100	0.761476	0.850227	0.79562	0.992106	0.991199	0.993663	100	0.947564	0.900552	0.763453	0.997583	0.988722	0.996231
	90	0.991	0.9923	0.9954	0.9983	0.9973	0.9991
	100	0.9893	0.9908	0.9949	0.9975	0.9964	0.9986
	Complex IV Activity
	Stage I							Stage VI							Muscle
		Untreated			KCN				Untreated			KCN				Untreated			KCN
	Time	Absorbance	Absorbance	Absorbance	Absorbance	Absorbance	Absorbance	Time	Absorbance	Absorbance	Absorbance	Absorbance	Absorbance	Absorbance	Time	Absorbance	Absorbance	Absorbance	Absorbance	Absorbance	Absorbance
	0	1	1	1	1	1	1	0	1	1	1	1	1	1	0	1	1	1	1	1	1
	15	0.969656	0.971576	0.987626	1.00017	0.998477	0.995791	15	0.965082	0.898668	0.97517	0.998994	0.998695	0.999765	15	0.965835	0.882673	0.892759	0.997056	0.995024	0.996991
	30	0.942211	0.945111	0.975718	0.998455	0.997825	0.992284	30	0.93579	0.830342	0.953018	0.997988	0.997173	1.0007	30	0.940115	0.837995	0.827241	0.99671	0.988966	0.995834
	45	0.917279	0.921098	0.967079	1	0.997172	0.990648	45	0.91096	0.784308	0.933544	0.996478	0.99565	1.00094	45	0.920729	0.819736	0.783793	0.995151	0.982692	0.992363
	60	0.895439	0.900025	0.95774	0.998799	0.993909	0.988076	60	0.887488	0.753619	0.915774	0.994298	0.993258	1.00212	60	0.904223	0.812354	0.754828	0.99342	0.977499	0.989817
	75	0.876111	0.880667	0.948401	0.99897	0.995649	0.986205	75	0.868283	0.733353	0.901899	0.992286	0.99217	1.0007	75	0.892131	0.807692	0.734138	0.991688	0.973172	0.98704
	90	0.858137	0.865229	0.939995	0.997254	0.993039	0.984802	90	0.852182	0.718298	0.888023	0.989938	0.990213	0.999765	90	0.882342	0.808469	0.72069	0.990996	0.968628	0.985189

## Sheet: Figure 4c
	c
		FMN	FAD
	Stage I	0.988	0.739
	Stage I	0	0.706
	Stage I	1.136	1.285
	Stage I	0.998	0.784
	Stage I	1.637	1.08
	Stage I	1.242	1.406
	Stage VI	206.847	2.124
	Stage VI	313.411	2.13
	Stage VI	273.644	1.677
	Stage VI	254.484	1.981
	Stage VI	247.886	1.989
	Stage VI	243.934	2.014
