# Supplementary material for: Oocytes maintain ROS-free mitochondrial metabolism by suppressing complex I
Source: Nature. 2022 Jul 20;607(7920):756–61. doi: 10.1038/s41586-022-04979-5 (PMC9329100; doi:10.1038/s41586-022-04979-5)
Supplement: Supplementary file 10 — Source Data Fig. 5 [file 41586_2022_4979_MOESM10_ESM.xlsx]

## Sheet: Figure 5b
	b
	Survival %
			n1	n2	n3
	Untreated	Stage I	74.0964	83.3	96.3
	Untreated	Stage II	86.6667	96.3	86.7
	Untreated	Stage III	100	81.8	80
	Untreated	Stage VI	90	100	100
	Rotenone	Stage I	79.8077	95	90.6
	Rotenone	Stage II	88.3333	90	87.3
	Rotenone	Stage III	0	15	31
	Rotenone	Stage VI	20	0	10

## Sheet: Figure 5c
	c
	PRDX3 dimer/monomer
		n1	n2	n3	n4
	Stage I	0.0377325	0.532412	0.469565	0.550947
	Stage II	0.00655163	0.948006	0.532236	2.36523
	Stage III	0.257404	0.195771	0.818468	2.37872
	Stage VI	0.594636	0.815483	0.875392	1.57712
