# Supplementary material for: Oocytes maintain ROS-free mitochondrial metabolism by suppressing complex I
Source: Nature. 2022 Jul 20;607(7920):756–61. doi: 10.1038/s41586-022-04979-5 (PMC9329100; doi:10.1038/s41586-022-04979-5)
Supplement: Supplementary file 11 — Source Data Extended Data Fig. 1 [file 41586_2022_4979_MOESM11_ESM.xlsx]

## Sheet: Extended Data Figure 1e
	e
	MitoSOX frog
		Oocyte	Granulosa Cells
	n1	1.318	20.0983
		0.7013	9.117
		0.807	48.2931
		1.1606	63.0226
		1.013	42.5139
	n2	0.9599	28.7136
		1.0386	46.9984
		1.0149	25.5114
		0.9992	30.3265
		0.9874	23.395
	n3	2.3251	12.8874
		0.7633	19.9648
		0.7099	25.8613
		0.6179	20.4414
		0.5838	21.6727

## Sheet: Extended Data Figure 1g
	g
	CellROX frog
		Oocyte	Granulosa Cells
	n1	1.0217	140.641
		1.3268	58.871
		0.887	85.081
		0.7271	48.6984
		1.0375	62.0276
	n2	1.9337	366.915
		0.9223	191.564
		0.7632	150.294
		1.0437	231.65
		0.3371	106.551
	n3	0.7029	480.391
		-0.3768	317.638
		0.942	376.232
		0.8261	367.913
		2.9058	676.993

## Sheet: Extended Data Figure 1i
	i
		MitoSOX in oocytes
		Untreated	Treated
	n1	9.18555	103.973
		0.463189	111.213
		8.63866	123.107
		1.54355
	n2	7.80968	73.8001
		2.27378	70.9892
		2.04482	114.905
		1.92086
	n3	1.01873	48.6535
		4.9948	99.4708
		1.14753	153.889
		7.33108
