# Supplementary material for: Oocytes maintain ROS-free mitochondrial metabolism by suppressing complex I
Source: Nature. 2022 Jul 20;607(7920):756–61. doi: 10.1038/s41586-022-04979-5 (PMC9329100; doi:10.1038/s41586-022-04979-5)
Supplement: Supplementary file 12 — Source Data Extended Data Fig. 2 [file 41586_2022_4979_MOESM12_ESM.xlsx]

## Sheet: Extended Data Figure 2a
	a
	TMRE Human
		Oocyte	Granulosa Cells
	n1	1.27194	3.71846
		0.947481	2.83512
		0.632468	2.36708
		0.958715	3.02624
		1.1894	2.45075
	n2	1.33747	2.83574
		0.957649	2.24953
		0.912504	2.44418
		1.06917	2.39189
		0.723209	2.51861

## Sheet: Extended Data Figure 2b
	b
	TMRE Xenopus
		Oocyte	Granulosa Cells
	n1	0.202853	2.03478
		1.2796	3.19351
		1.22188	2.48868
		0.919482	2.86045
		1.37619	2.99721
	n2	0.708103	1.68183
		0.858405	2.20166
		1.11781	2.18495
		1.13478	2.1168
		1.18091	2.38669
	n3	1.19401	2.06006
		0.982067	1.81679
		0.821928	2.1473
		0.77537	2.3751
		1.22663	2.29196

## Sheet: Extended Data Figure 2c
	c
	JC-1 Human
		Oocyte	Granulosa Cells	Oocyte	Granulosa Cells
		Red	Red	Green	Green
	n1	3.07	18.7	8.61	27.13
		0	17.18	8.66	36.8
		1.53	18.68	4.55	36.04
	n2	1.08	76.7	10.11	75.86
	n3	2.16	18.1	9.8	40.86
		3.44	22.66	16.93	81.39
	n4	5.2	51.01	4.73	18.31

## Sheet: Extended Data Figure 2d
	d
	JC-1 Frog
		Oocyte	Granulosa Cells	Oocyte	Granulosa Cells
		Red	Red	Green	Green
	n1	0	9.96	2.15	33.77
		0.15	10.06	2.15	28.76
		0.25	14.35	2.47	27.64
		0.23	6.93	3.04	26.66
		0.06	6.07	2.7	49.26
	n2	0.41	16.22	1.93	28.73
		0.57	27.47	2.85	24.88
		0.24	22.82	1.03	13.88
		0.55	22.56	1.39	10.11
		0.22	10.25	0.5	13.28
	n3	0.08	5.78	1.64	29.22
		0.11	2.68	1.44	16.41
		0.29	2.74	1.25	21.01
		0.18	4.68	1.52	21.07
		0.64	8.44	3.79	46.01

## Sheet: Extended Data Figure 2e
	e
		Time (minutes)	Oxygen Consumption Rate
	Baseline	1.35	73.2135	70.9096	69.7221	71.616	69.2556	77.9056	85.1757	95.0977	91.2301
		6.91	76.1417	63.6502	70.5077	75.249	62.9706	77.1736	83.3098	90.3784	82.8741
		12.45	68.943	64.6068	71.4678	70.3214	61.3063	75.1873	88.0655	80.752	92.8582
		18.01	57.7636	65.9594	62.8286	69.6782	62.1401	71.7287	76.6501	89.4391	89.0419
	Oligomycin	30.79	51.6258	65.8869	52.3403	28.1172	61.5666	54.0876	61.9043	108.441	71.0577
		43.5	48.2531	47.5113	50.6132	27.0837	46.1548	37.1371	64.8125	76.4943	68.1903
		56.2	47.3922	44.7871	43.0038	26.6385	31.9352	41.6737	57.48	70.9297	62.3874
		68.92	45.0165	43.3512	42.149	29.7665	28.8817	36.014	52.3916	57.745	54.6136
		81.63	43.2495	45.0721	38.8312	28.904	25.3762	29.1854	49.2024	54.7118	50.9008
		94.39	36.5147	39.7326	36.6582	29.8919	24.1487	27.55	45.6083	51.3203	47.2498
		107.16	39.1888	35.245	39.964	22.2652	23.9561	28.4986	43.6453	47.8749	41.1794
		119.88	37.1059	37.2036	34.107	23.7439	21.2895	25.6178	40.9435	49.8609	39.5825
		132.65	35.0891	36.556	32.3143	22.5836	21.6103	24.6558	37.7065	50.6277	40.0821
		145.41	33.9414	35.8687	33.035	21.5783	22.7835	26.0762	37.4085	50.8573	39.732
		158.21	35.4037	35.3538	29.9694	22.2284	22.5896	25.7984	37.4033	48.5865	35.5504
		170.97	33.7224	34.7117	25.9191	21.1891	21.4986	24.5815	34.8957	44.2789	34.6805
		183.67	36.8901	33.7085	28.0691	22.0365	17.782	23.5279	36.0755	47.4022	34.6168
		196.42	34.9968	33.2607	28.8757	20.5297	19.2977	23.3218	34.1612	47.5915	33.4051
		209.14	36.2334	32.749	29.2175	19.3912	20.848	24.6693	35.6266	46.9784	38.902
	FCCP	214.81	515.021	487.666	519.054	145.356	125.463	491.455	526.674	741.509	599.302
		220.32	521.533	405.502	445.986	194.199	262.483	330.328	494.999	515.09	559.052
		225.9	601.988	403.162	399.558	224.312	260.221	358.081	500.902	585.773	503.926
		231.47	598.523	429.763	428.9	201.659	255.702	346.603	446.664	604.241	522.193
		237.01	453.612	392.134	423.748	214.261	266.688	340.379	447.529	557.042	497.425
		242.58	351.88	346.412	376.295	228.755	264.834	360.184	469.998	495.59	428.336
		248.19	400.696	350.969	370.459	239.54	290.293	361.664	429.475	547.86	448.938
		253.76	456.48	424.22	418.914	203.396	272.227	382.109	441.632	519.564	456.605
		259.36	406.534	365.925	386.752	192.362	279.725	347.68	420.533	481.144	503.002
		264.98	591.596	389.092	367.834	203.174	285.296	322.462	407.39	430.656	506.35
		270.54	428.193	420.697	430.336	200.757	285.355	312.924	375.726	454.905	523.755
		276.15	436.163	416.83	357.275	190.858	305.636	299.398	471.653	485.001	535.501
		281.7	424.066	406.8	334.729	205.811	291.418	317.167	432.309	425.52	412.846
	Rotenone/Antimycin	287.35	106.609	91.5684	69.6319	61.6976	29.9337	17.9964	36.0488	91.5502	191.901
		292.97	46.8104	39.3164	27.3434	49.6465	28.8277	28.1218	42.4438	52.5166	58.4394
		298.56	41.4082	38.2546	28.9853	97.241	25.7776	29.7949	41.5262	50.9864	37.1829
		304.16	39.299	38.9728	30.6302	39.6165	21.3344	29.4139	39.3972	50.2497	40.5032
		309.77	39.1504	38.8696	30.6605	33.9959	21.6432	26.4951	38.3196	51.0485	41.1653
		315.39	35.5615	36.8821	28.0812	29.2465	18.0698	25.3841	34.7821	47.79	40.2415
		320.95	34.576	34.8015	27.6173	23.9041	17.6959	20.8541	32.6153	44.2888	37.2434
		326.58	33.017	34.7204	25.1857	28.4095	16.4513	20.0249	30.6623	44.2434	35.8828
		332.19	31.8851	31.8639	24.6207	28.1465	16.2361	20.5828	28.4663	42.3077	34.0614
		337.8	29.7476	29.8575	22.1061	23.8163	13.5156	18.5752	28.2558	40.9679	31.7036

## Sheet: Extended Data Figure 2g
g
Maximal OCR
Stage I	Stage III
238	198.155
203.95	227.78
572.24	384.305
457.81	429.717
496.95	186.061
215.72	601.13
292.12	323.48
473.46	179.78
498.42
700.54
567.6
319.71
348.25
302.05
283.87
297.31
251.71
