# Supplementary material for: Oocytes maintain ROS-free mitochondrial metabolism by suppressing complex I
Source: Nature. 2022 Jul 20;607(7920):756–61. doi: 10.1038/s41586-022-04979-5 (PMC9329100; doi:10.1038/s41586-022-04979-5)
Supplement: Supplementary file 13 — Source Data Extended Data Fig. 3 [file 41586_2022_4979_MOESM13_ESM.xlsx]

## Sheet: Extended Data Figure 3k
	k
		ndufs1	ndufs5	ndufv2
	Stage I	0.555284	0.813	0.363773
	Stage I	0.74036	0.705309	0.330131
	Stage I	0.475098	0.523524	0.306957
	Stage I	0.737798	0.905212	0.528916
	Stage I	0.960128	0.963481	0.6883
	Stage VI	1.09528	1.15775	0.983577
	Stage VI	0.983705	0.908355	0.758442
	Stage VI	0.921016	0.933892	1.25798

## Sheet: Extended Data Figure 3l
	l
		nd3	nd5
	Stage I	2.3355	0.722922
	Stage I	2.35175	1.75554
	Stage I	1.77612	2.81261
	Stage I	2.17156	3.59729
	Stage I	5.21885	3.77614
	Stage VI	0.848939	1.81745
	Stage VI	1.75775	1.04747
	Stage VI	0.393308	0.135082
