# Supplementary material for: Oocytes maintain ROS-free mitochondrial metabolism by suppressing complex I
Source: Nature. 2022 Jul 20;607(7920):756–61. doi: 10.1038/s41586-022-04979-5 (PMC9329100; doi:10.1038/s41586-022-04979-5)
Supplement: Supplementary file 14 — Source Data Extended Data Fig. 6 [file 41586_2022_4979_MOESM14_ESM.xlsx]

## Sheet: Extended Data Figure 6a
	a
	CI Modules
		N	Q	PP	PD
	Stage I	0.498	0.229	0.12	0.153
	Stage I	0.465	0.248	0.153	0.134
	Stage I	0.465	0.294	0.124	0.116
	Stage VI	0.377	0.25	0.19	0.183
	Stage VI	0.389	0.28	0.198	0.133
	Stage VI	0.47	0.23	0.155	0.145
	Muscle	0.502	0.208	0.17	0.12

## Sheet: Extended Data Figure 6b
	b
	Complex I in-gel activity
	Stage I	Stage VI	Muscle Frog	Muscle Mouse
	0.257988	8.19235	3.19772	3.73782
	0.233074	6.92615	2.09729	2.12208
	0.905689	10.6461	2.73906	4.46013
	0.998816	7.10564	4.693
		11.7891

## Sheet: Extended Data Figure 6g
	g
	Citrate Synthase Acivity
		Stage I			Stage VI			Muscle
	Time	Absorbance	Absorbance	Absorbance	Absorbance	Absorbance	Absorbance	Absorbance	Absorbance	Absorbance
	0	1	1	1	1	1	1	1	1	1
	15	1.06499	1.05964	1.04029	1.04039	1.04459	1.03561	1.05695	1.12531	1.14215
	30	1.12835	1.12059	1.08057	1.08596	1.08717	1.08465	1.11254	1.24158	1.27436
	45	1.19375	1.18023	1.12086	1.1334	1.12976	1.12843	1.16814	1.35256	1.40122
	60	1.25711	1.24118	1.15854	1.17708	1.17385	1.17455	1.22373	1.45386	1.52809
