# Supplementary material for: Oocytes maintain ROS-free mitochondrial metabolism by suppressing complex I
Source: Nature. 2022 Jul 20;607(7920):756–61. doi: 10.1038/s41586-022-04979-5 (PMC9329100; doi:10.1038/s41586-022-04979-5)
Supplement: Supplementary file 15 — Source Data Extended Data Fig. 7 [file 41586_2022_4979_MOESM15_ESM.xlsx]

## Sheet: Extended Data Figure 7a
	a
	GSH/GSSG
	Stage I	Stage VI
	232.941	16.1842
	198.27	8.27988
	184.7	10.6187
	192.739	5.10605
	316.928	24.3855
	204.238	4.29991
